# Supplementary material for: Crystal structure of di­bromido­tetra­kis(propan-2-ol-κO)nickel(II)
Source: Acta Crystallogr E Crystallogr Commun. 2015 Dec 19;71(Pt 12):m263–4. doi: 10.1107/S2056989015023555 (PMC4719865; doi:10.1107/S2056989015023555)
Supplement: Supplementary file 1 [file e-71-0m263-sup1.cif]

##############################################################################
#                                                                            #
# This CIF contains the data in a paper accepted for publication in          #
# Acta Crystallographica Section E. It conforms to the requirements of       #
# Notes for Authors for Acta Crystallographica Section E, and has been       #
# peer reviewed under the auspices of the IUCr Commission on Journals.       #
#                                                                            #
# Full details of the Crystallographic Information File format               #
# are given in the paper "The Crystallographic Information File (CIF):       #
# a New Standard Archive File for Crystallography" by S. R. Hall, F. H.      #
# Allen and I. D. Brown [Acta Cryst. (1991), A47, 655-685].                  #
#                                                                            #
# The current version of the core CIF dictionary is obtainable from          #
# ftp://ftp.iucr.org/pub/cif_core.dic.                                       #
#                                                                            #
# Software is freely available for graphical display of the structure(s)     #
# in this CIF. For information consult the CIF software page                 #
# http://www.iucr.org/resources/cif/software.                                #
#                                                                            #
# This file may be used for bona fide research purposes within the           #
# scientific community so long as proper attribution is given to the journal # 
# article from which it was obtained.                                        #
#                                                                            #
##############################################################################
data_I
_database_code_depnum_ccdc_archive 'CCDC 1441097'
_audit_creation_method     SHELXL-97
_journal_date_recd_electronic     2015-11-09
_journal_date_accepted     2015-12-08
_journal_name_full     'Acta Crystallographica, Section E'
_journal_year     2016
_journal_volume     72
_journal_issue      1
_journal_page_first     m263
_journal_page_last     m264
_journal_paper_category     HM
_journal_paper_doi     10.1107/S2056989015023555
_journal_coeditor_code     WM5238
_publ_contact_author_name     'Liu, Ming-Xian'
_publ_contact_author_address
;
College of Chemical Engineering,
Zhejiang University of Technology,
Hangzhou 310014, People's Republic of China
;
_publ_contact_author_email     'liumx@tongji.edu.cn'
_publ_contact_author_fax     '+86 21 65982654'
_publ_contact_author_phone     '+86 21 65982654'
_publ_section_title
;
Crystal structure of dibromidotetrakis(propan-2-ol-\k<i>O</i>)nickel(II)
;
loop_
    _publ_author_name
    _publ_author_footnote
    _publ_author_address
    'Lv, Yaokang' .
;
Department of Chemistry
Tongji University, Shanghai 200092,
People's Republic of China
College of Chemical Engineering,
Zhejiang University of Technology,
310014 Hangzhou
People's Republic of China
;
    'Liu, Mingxian' .
;
Department of Chemistry
Tongji University, Shanghai 200092,
People's Republic of China
;
    'Ji, Lvlv' .
;
Department of Chemistry
Tongji University, Shanghai 200092,
People's Republic of China
College of Chemical Engineering,
Zhejiang University of Technology,
310014 Hangzhou
People's Republic of China
;
    'Zhang, Cheng' .
;
College of Chemical Engineering,
Zhejiang University of Technology,
310014 Hangzhou
People's Republic of China
;
    'Ouyang, Mi' .
;
College of Chemical Engineering,
Zhejiang University of Technology,
310014 Hangzhou
People's Republic of China
;
_publ_section_synopsis     .
_chemical_name_systematic
;
Dibromidotetrakis(propan-2-ol-\k<i>O</i>)nickel(II)
;
_chemical_name_common     ?
_chemical_formula_moiety     'C12 H32 Br2 Ni O4'
_chemical_formula_sum     'C12 H32 Br2 Ni O4'
_chemical_formula_iupac     '[Ni Br2 (C3 H8 O)4]'
_chemical_formula_weight     458.91
_chemical_melting_point     ?
_symmetry_cell_setting     monoclinic
_symmetry_space_group_name_H-M     'P 21/c'
_symmetry_space_group_name_Hall     '-P 2ybc'
loop_
    _symmetry_equiv_pos_as_xyz
    'x, y, z'
    '-x, y+1/2, -z+1/2'
    '-x, -y, -z'
    'x, -y-1/2, z-1/2'
_cell_length_a     5.8341(7)
_cell_length_b     10.4902(15)
_cell_length_c     16.613(2)
_cell_angle_alpha     90.00
_cell_angle_beta     97.074(4)
_cell_angle_gamma     90.00
_cell_volume     1009.0(2)
_cell_formula_units_Z     2
_cell_measurement_reflns_used     2876
_cell_measurement_theta_min     2.2979
_cell_measurement_theta_max     24.6440
_cell_measurement_temperature     199(2)
_exptl_crystal_description     lath
_exptl_crystal_colour     green
_exptl_crystal_size_max     0.42
_exptl_crystal_size_mid     0.21
_exptl_crystal_size_min     0.07
_exptl_crystal_density_diffrn     1.510
_exptl_crystal_density_meas     ?
_exptl_crystal_density_method     'not measured'
_exptl_crystal_F_000     468
_exptl_absorpt_coefficient_mu     4.927
_exptl_absorpt_correction_type     multi-scan
_exptl_absorpt_process_details
;
(<i>SADABS</i>; Bruker, 2006)
;
_exptl_absorpt_correction_T_min     0.305
_exptl_absorpt_correction_T_max     0.710
_exptl_special_details     ?
_diffrn_ambient_temperature     199(2)
_diffrn_radiation_type     MoK\a
_diffrn_radiation_wavelength     0.71073
_diffrn_radiation_source     'fine-focus sealed tube'
_diffrn_radiation_monochromator     graphite
_diffrn_measurement_device_type     'Bruker APEXII CCD'
_diffrn_measurement_method     '\w scans'
_diffrn_detector_area_resol_mean     ?
_diffrn_reflns_number     9106
_diffrn_reflns_av_R_equivalents     0.0560
_diffrn_reflns_av_sigmaI/netI     0.0405
_diffrn_reflns_theta_min     2.30
_diffrn_reflns_theta_max     25.13
_diffrn_reflns_theta_full     25.13
_diffrn_measured_fraction_theta_max     0.983
_diffrn_measured_fraction_theta_full     0.983
_diffrn_reflns_limit_h_min     -6
_diffrn_reflns_limit_h_max     6
_diffrn_reflns_limit_k_min     -12
_diffrn_reflns_limit_k_max     12
_diffrn_reflns_limit_l_min     -19
_diffrn_reflns_limit_l_max     19
_diffrn_standards_number     ?
_diffrn_standards_interval_count     ?
_diffrn_standards_interval_time     ?
_diffrn_standards_decay_%     0
_refine_special_details
;
Refinement of <i>F</i>^2^ against ALL reflections. The weighted <i>R</i>-factor
<i>wR</i> and goodness of fit <i>S</i> are based on <i>F</i>^2^, conventional
<i>R</i>-factors <i>R</i> are based on <i>F</i>, with <i>F</i> set to zero for
negative <i>F</i>^2^. The threshold expression of <i>F</i>^2^ >
\s(<i>F</i>^2^) is used only for calculating <i>R</i>-factors(gt) <i>etc</i>.
and is not relevant to the choice of reflections for refinement.
<i>R</i>-factors based on <i>F</i>^2^ are statistically about twice as large
as those based on <i>F</i>, and <i>R</i>- factors based on ALL data will be
even larger.
;
_reflns_number_total     1770
_reflns_number_gt     1451
_reflns_threshold_expression     I>2\s(I)
_refine_ls_structure_factor_coef     Fsqd
_refine_ls_matrix_type     full
_refine_ls_R_factor_all     0.0418
_refine_ls_R_factor_gt     0.0288
_refine_ls_wR_factor_gt     0.0654
_refine_ls_wR_factor_ref     0.0705
_refine_ls_goodness_of_fit_ref     1.005
_refine_ls_restrained_S_all     1.006
_refine_ls_number_reflns     1770
_refine_ls_number_parameters     94
_refine_ls_number_restraints     2
_refine_ls_hydrogen_treatment     mixed
_refine_ls_weighting_scheme     calc
_refine_ls_weighting_details
         'calc w=1/[\s^2^(Fo^2^)+(0.0304P)^2^+0.4500P] where P=(Fo^2^+2Fc^2^)/3'
_atom_sites_solution_hydrogens     geom
_atom_sites_solution_primary     direct
_atom_sites_solution_secondary     difmap
_refine_ls_shift/su_max     0.000
_refine_ls_shift/su_mean     0.000
_refine_diff_density_max     0.600
_refine_diff_density_min     -0.342
_refine_ls_extinction_method     none
_refine_ls_extinction_coef     ?
loop_
    _atom_type_symbol
    _atom_type_description
    _atom_type_scat_dispersion_real
    _atom_type_scat_dispersion_imag
    _atom_type_scat_source
    'C' 'C' 0.0033 0.0016
                         'International Tables Vol C Tables 4.2.6.8 and 6.1.1.4'
    'H' 'H' 0.0000 0.0000
                         'International Tables Vol C Tables 4.2.6.8 and 6.1.1.4'
    'Br' 'Br' -0.2901 2.4595
                         'International Tables Vol C Tables 4.2.6.8 and 6.1.1.4'
    'Ni' 'Ni' 0.3393 1.1124
                         'International Tables Vol C Tables 4.2.6.8 and 6.1.1.4'
    'O' 'O' 0.0106 0.0060
                         'International Tables Vol C Tables 4.2.6.8 and 6.1.1.4'
_computing_data_collection
;
APEX2 (Bruker, 2006)
;
_computing_cell_refinement
;
SAINT (Bruker, 2006)
;
_computing_data_reduction
;
SAINT (Bruker, 2006)
;
_computing_structure_solution
;
SHELXS97 (Sheldrick, 2008)
;
_computing_structure_refinement
;
SHELXL97 (Sheldrick, 2008)
;
_computing_molecular_graphics
;
DIAMOND (Brandenburg, 2006)
;
_computing_publication_material
;
publCIF (Westrip, 2010)
;
loop_
    _atom_site_type_symbol
    _atom_site_label
    _atom_site_fract_x
    _atom_site_fract_y
    _atom_site_fract_z
    _atom_site_U_iso_or_equiv
    _atom_site_adp_type
    _atom_site_calc_flag
    _atom_site_refinement_flags
    _atom_site_occupancy
    _atom_site_symmetry_multiplicity
    _atom_site_disorder_assembly
    _atom_site_disorder_group
    Br Br1 0.71762(5) -0.08471(4) 0.09301(2) 0.04316(14) Uani d . 1 1 . .
    Ni Ni1 1.0000 0.0000 0.0000 0.02592(16) Uani d S 1 2 . .
    O O1 1.2185(4) 0.0765(3) 0.09534(13) 0.0434(6) Uani d D 1 1 . .
    H H1 1.350(4) 0.051(3) 0.096(2) 0.052 Uiso d D 1 1 . .
    O O2 0.8057(4) 0.1654(2) -0.00752(15) 0.0427(6) Uani d D 1 1 . .
    H H2 0.667(3) 0.149(4) -0.020(2) 0.051 Uiso d D 1 1 . .
    C C1 1.2416(8) 0.0311(5) 0.2387(2) 0.0759(14) Uani d . 1 1 . .
    H H1A 1.1464 -0.0454 0.2276 0.091 Uiso calc R 1 1 . .
    H H1B 1.2137 0.0674 0.2910 0.091 Uiso calc R 1 1 . .
    H H1C 1.4051 0.0084 0.2406 0.091 Uiso calc R 1 1 . .
    C C5 0.8588(6) 0.2959(3) -0.0232(2) 0.0486(9) Uani d . 1 1 . .
    H H5A 1.0299 0.3070 -0.0118 0.058 Uiso calc R 1 1 . .
    C C2 1.1799(6) 0.1270(4) 0.17316(19) 0.0447(9) Uani d . 1 1 . .
    H H2A 1.0116 0.1466 0.1713 0.054 Uiso calc R 1 1 . .
    C C4 0.7475(9) 0.3790(4) 0.0349(3) 0.0859(16) Uani d . 1 1 . .
    H H4A 0.8065 0.3557 0.0907 0.103 Uiso calc R 1 1 . .
    H H4B 0.5797 0.3669 0.0263 0.103 Uiso calc R 1 1 . .
    H H4C 0.7839 0.4686 0.0254 0.103 Uiso calc R 1 1 . .
    C C6 0.7873(8) 0.3295(5) -0.1100(3) 0.0852(16) Uani d . 1 1 . .
    H H6A 0.8630 0.2718 -0.1449 0.102 Uiso calc R 1 1 . .
    H H6B 0.8325 0.4176 -0.1197 0.102 Uiso calc R 1 1 . .
    H H6C 0.6193 0.3210 -0.1223 0.102 Uiso calc R 1 1 . .
    C C3 1.3116(9) 0.2494(4) 0.1882(3) 0.0796(14) Uani d . 1 1 . .
    H H3A 1.2848 0.2843 0.2410 0.096 Uiso calc R 1 1 . .
    H H3B 1.2591 0.3108 0.1454 0.096 Uiso calc R 1 1 . .
    H H3C 1.4769 0.2330 0.1881 0.096 Uiso calc R 1 1 . .
loop_
    _atom_site_aniso_label
    _atom_site_aniso_U_11
    _atom_site_aniso_U_22
    _atom_site_aniso_U_33
    _atom_site_aniso_U_12
    _atom_site_aniso_U_13
    _atom_site_aniso_U_23
    Br1 0.0251(2) 0.0584(3) 0.0462(2) -0.00264(16) 0.00532(15) 0.01303(16)
    Ni1 0.0212(3) 0.0256(3) 0.0302(3) -0.0008(2) 0.0002(2) 0.0006(2)
    O1 0.0280(13) 0.0622(17) 0.0388(13) 0.0019(12) -0.0008(11) -0.0168(11)
    O2 0.0243(12) 0.0292(12) 0.0733(16) -0.0001(11) 0.0006(11) 0.0071(12)
    C1 0.080(3) 0.093(4) 0.053(2) -0.006(3) 0.000(2) 0.009(2)
    C5 0.034(2) 0.030(2) 0.080(3) -0.0017(15) 0.0010(19) 0.0072(17)
    C2 0.039(2) 0.057(2) 0.0371(18) -0.0003(17) 0.0038(15) -0.0118(16)
    C4 0.077(3) 0.048(3) 0.135(5) 0.008(2) 0.023(3) -0.016(3)
    C6 0.078(3) 0.075(3) 0.098(3) -0.014(3) -0.006(3) 0.043(3)
    C3 0.103(4) 0.065(3) 0.070(3) -0.020(3) 0.009(3) -0.024(2)
_geom_special_details
;
All e.s.d.'s (except the e.s.d. in the dihedral angle between two l.s. planes)
are estimated using the full covariance matrix. The cell e.s.d.'s are taken
into account individually in the estimation of e.s.d.'s in distances, angles
and torsion angles; correlations between e.s.d.'s in cell parameters are only
used when they are defined by crystal symmetry. An approximate (isotropic)
treatment of cell e.s.d.'s is used for estimating e.s.d.'s involving l.s.
planes.
;
loop_
    _geom_bond_atom_site_label_1
    _geom_bond_atom_site_label_2
    _geom_bond_site_symmetry_2
    _geom_bond_distance
    _geom_bond_publ_flag
    Br1 Ni1 . 2.5532(4) ?
    Ni1 O2 . 2.068(2) ?
    Ni1 O2 3_755 2.068(2) ?
    Ni1 O1 . 2.069(2) ?
    Ni1 O1 3_755 2.069(2) ?
    Ni1 Br1 3_755 2.5532(4) ?
    O1 C2 . 1.440(4) ?
    O1 H1 . 0.814(18) ?
    O2 C5 . 1.434(4) ?
    O2 H2 . 0.825(18) ?
    C1 C2 . 1.494(5) ?
    C1 H1A . 0.9800 ?
    C1 H1B . 0.9800 ?
    C1 H1C . 0.9800 ?
    C5 C6 . 1.493(6) ?
    C5 C4 . 1.506(6) ?
    C5 H5A . 1.0000 ?
    C2 C3 . 1.502(5) ?
    C2 H2A . 1.0000 ?
    C4 H4A . 0.9800 ?
    C4 H4B . 0.9800 ?
    C4 H4C . 0.9800 ?
    C6 H6A . 0.9800 ?
    C6 H6B . 0.9800 ?
    C6 H6C . 0.9800 ?
    C3 H3A . 0.9800 ?
    C3 H3B . 0.9800 ?
    C3 H3C . 0.9800 ?
loop_
    _geom_angle_atom_site_label_1
    _geom_angle_atom_site_label_2
    _geom_angle_atom_site_label_3
    _geom_angle_site_symmetry_1
    _geom_angle_site_symmetry_3
    _geom_angle
    _geom_angle_publ_flag
    O2 Ni1 O2 . 3_755 180.00(12) ?
    O2 Ni1 O1 . . 90.12(9) ?
    O2 Ni1 O1 3_755 . 89.88(9) ?
    O2 Ni1 O1 . 3_755 89.88(9) ?
    O2 Ni1 O1 3_755 3_755 90.12(9) ?
    O1 Ni1 O1 . 3_755 180.00(15) ?
    O2 Ni1 Br1 . . 86.49(7) ?
    O2 Ni1 Br1 3_755 . 93.51(7) ?
    O1 Ni1 Br1 . . 93.12(7) ?
    O1 Ni1 Br1 3_755 . 86.88(7) ?
    O2 Ni1 Br1 . 3_755 93.51(7) ?
    O2 Ni1 Br1 3_755 3_755 86.49(7) ?
    O1 Ni1 Br1 . 3_755 86.88(7) ?
    O1 Ni1 Br1 3_755 3_755 93.12(7) ?
    Br1 Ni1 Br1 . 3_755 180.000(18) ?
    C2 O1 Ni1 . . 132.8(2) ?
    C2 O1 H1 . . 111(3) ?
    Ni1 O1 H1 . . 112(3) ?
    C5 O2 Ni1 . . 133.0(2) ?
    C5 O2 H2 . . 112(3) ?
    Ni1 O2 H2 . . 111(3) ?
    C2 C1 H1A . . 109.5 ?
    C2 C1 H1B . . 109.5 ?
    H1A C1 H1B . . 109.5 ?
    C2 C1 H1C . . 109.5 ?
    H1A C1 H1C . . 109.5 ?
    H1B C1 H1C . . 109.5 ?
    O2 C5 C6 . . 111.1(3) ?
    O2 C5 C4 . . 108.4(3) ?
    C6 C5 C4 . . 113.0(4) ?
    O2 C5 H5A . . 108.0 ?
    C6 C5 H5A . . 108.0 ?
    C4 C5 H5A . . 108.0 ?
    O1 C2 C1 . . 110.9(3) ?
    O1 C2 C3 . . 109.3(3) ?
    C1 C2 C3 . . 112.5(3) ?
    O1 C2 H2A . . 108.0 ?
    C1 C2 H2A . . 108.0 ?
    C3 C2 H2A . . 108.0 ?
    C5 C4 H4A . . 109.5 ?
    C5 C4 H4B . . 109.5 ?
    H4A C4 H4B . . 109.5 ?
    C5 C4 H4C . . 109.5 ?
    H4A C4 H4C . . 109.5 ?
    H4B C4 H4C . . 109.5 ?
    C5 C6 H6A . . 109.5 ?
    C5 C6 H6B . . 109.5 ?
    H6A C6 H6B . . 109.5 ?
    C5 C6 H6C . . 109.5 ?
    H6A C6 H6C . . 109.5 ?
    H6B C6 H6C . . 109.5 ?
    C2 C3 H3A . . 109.5 ?
    C2 C3 H3B . . 109.5 ?
    H3A C3 H3B . . 109.5 ?
    C2 C3 H3C . . 109.5 ?
    H3A C3 H3C . . 109.5 ?
    H3B C3 H3C . . 109.5 ?
loop_
    _geom_hbond_atom_site_label_D
    _geom_hbond_atom_site_label_H
    _geom_hbond_atom_site_label_A
    _geom_hbond_site_symmetry_A
    _geom_hbond_distance_DH
    _geom_hbond_distance_HA
    _geom_hbond_distance_DA
    _geom_hbond_angle_DHA
    O1 H1 Br1 1_655 0.814(18) 2.58(2) 3.372(2) 166(4)
    O2 H2 Br1 3_655 0.825(18) 2.51(2) 3.315(2) 165(3)
