# Supplementary material for: Crystal structure of di­bromido­tetra­kis(propan-2-ol-κO)nickel(II)
Source: Acta Crystallogr E Crystallogr Commun. 2015 Dec 19;71(Pt 12):m263–4. doi: 10.1107/S2056989015023555 (PMC4719865; doi:10.1107/S2056989015023555)
Supplement: Supplementary file 2 [file e-71-0m263-Isup2.hkl]

# 
# h,k,l, Fc-squared, Fo-squared, sigma(Fo-squared) and status flag 
# 
data_I
_shelx_title ' a in              P21/c' 
_shelx_refln_list_code          4 
_shelx_F_calc_maximum      159.12 
_exptl_crystal_F_000       468.00 
_reflns_d_resolution_high  0.8369 
 
loop_ 
 _symmetry_equiv_pos_as_xyz 
 'x, y, z' 
 '-x, y+1/2, -z+1/2' 
 '-x, -y, -z' 
 'x, -y-1/2, z-1/2' 
 
_cell_length_a     5.8341 
_cell_length_b    10.4902 
_cell_length_c    16.6130 
_cell_angle_alpha  90.000 
_cell_angle_beta   97.074 
_cell_angle_gamma  90.000 
 
_shelx_F_squared_multiplier     1.000 
 
loop_ 
 _refln_index_h 
 _refln_index_k 
 _refln_index_l 
 _refln_F_squared_calc 
 _refln_F_squared_meas 
 _refln_F_squared_sigma 
 _refln_observed_status 
   1   0   0     3770.15     3976.02    106.20 o 
   2   0   0    24714.34    27283.80    702.04 o 
   3   0   0     2246.54     2317.23     68.24 o 
   4   0   0     8192.05     8625.74    376.22 o 
   5   0   0       63.25       50.33     15.97 o 
   6   0   0       32.85       49.48     20.23 o 
   1   1   0     1491.87     1587.56     29.72 o 
   2   1   0     2396.21     2538.01     47.83 o 
   3   1   0     1375.83     1351.27     32.40 o 
   4   1   0     1315.98     1365.91     39.07 o 
   5   1   0      343.03      358.45     19.24 o 
   6   1   0      373.17      388.72     26.32 o 
   0   2   0     6661.77     6088.65    211.64 o 
   1   2   0      927.34      924.79     18.84 o 
   2   2   0       16.26       18.85      2.43 o 
   3   2   0     3763.12     3843.01     84.28 o 
   4   2   0     3383.49     3435.55     92.33 o 
   5   2   0        3.27       17.95     10.53 o 
   6   2   0       22.36       24.12     15.57 o 
   1   3   0    14464.05    13954.95    255.56 o 
   2   3   0      103.40       88.22      4.38 o 
   3   3   0     4556.67     4774.64    110.24 o 
   4   3   0      918.88      888.37     23.51 o 
   5   3   0      585.67      608.35     27.14 o 
   6   3   0      951.99      997.60     48.06 o 
   0   4   0      847.55      859.00     37.40 o 
   1   4   0     1416.52     1410.27     40.39 o 
   2   4   0     8567.04     8405.73    178.96 o 
   3   4   0      647.96      672.91     18.80 o 
   4   4   0        9.86       -4.08      6.33 o 
   5   4   0      820.34      868.73     41.55 o 
   6   4   0      426.06      429.21     38.60 o 
   1   5   0     6154.73     6227.29    170.53 o 
   2   5   0      208.47      198.74     10.61 o 
   3   5   0     1684.26     1640.18     42.93 o 
   4   5   0      119.75      135.04     10.17 o 
   5   5   0      161.44      199.33     18.44 o 
   6   5   0       69.68       84.12     28.27 o 
   0   6   0      669.30      645.90     74.10 o 
   1   6   0     2675.57     2768.85     84.87 o 
   2   6   0     6487.95     6279.02    154.10 o 
   3   6   0      159.53      144.80     11.59 o 
   4   6   0      101.86      105.27     12.58 o 
   5   6   0     2385.87     2374.87     85.61 o 
   6   6   0      579.44      730.52     89.69 o 
   1   7   0     1940.54     2146.59     63.60 o 
   2   7   0        1.32        9.35     12.21 o 
   3   7   0      471.76      454.56     25.61 o 
   4   7   0       33.57       38.42     20.52 o 
   5   7   0       29.97       46.21     23.74 o 
   0   8   0        7.38       33.69     17.11 o 
   1   8   0      510.89      546.08     24.92 o 
   2   8   0     1466.16     1443.73     72.74 o 
   3   8   0      275.27      257.97     25.63 o 
   4   8   0       86.56       61.17     32.26 o 
   5   8   0      362.50      445.50     38.72 o 
   1   9   0      870.74      969.22     38.69 o 
   2   9   0      221.49      202.47     17.37 o 
   3   9   0      631.81      702.49     43.02 o 
   4   9   0      301.52      342.86     48.40 o 
   0  10   0      923.13     1160.62     60.39 o 
   1  10   0      275.05      323.79     21.76 o 
   2  10   0       36.79        0.64     18.27 o 
   3  10   0      343.28      378.22     27.61 o 
   4  10   0      292.83      338.82     39.56 o 
   1  11   0       82.40       68.73     17.03 o 
   2  11   0       15.47        3.54     18.50 o 
   3  11   0       12.58      -12.89     21.56 o 
   0  12   0      763.24      937.43     56.03 o 
   1  12   0       65.15       59.23     21.07 o 
   2  12   0        9.64        0.15     33.61 o 
  -6   1   1      900.53      957.23     46.46 o 
  -5   1   1      209.75      250.34     16.19 o 
  -4   1   1     1138.63     1211.25     31.06 o 
  -3   1   1     6913.82     7064.46    143.95 o 
  -2   1   1       54.00       59.88      5.66 o 
  -1   1   1      692.14      780.29     15.35 o 
   0   1   1    25318.20    23617.09    563.14 o 
   1   1   1     2365.09     2628.37     48.27 o 
   2   1   1     4325.16     4771.84     95.07 o 
   3   1   1     1717.73     1865.37     46.86 o 
   4   1   1     9280.28     9806.00    257.72 o 
   5   1   1       68.74       70.39     11.83 o 
   6   1   1      187.33      211.47     25.15 o 
  -6   2   1     1339.81     1451.84     61.77 o 
  -5   2   1       20.85       29.08     10.51 o 
  -4   2   1     2643.11     2624.58     58.91 o 
  -3   2   1      590.16      617.90     15.48 o 
  -2   2   1     2157.96     2253.08     42.86 o 
  -1   2   1    10260.88    10358.91    191.20 o 
   0   2   1      148.31      139.41      4.59 o 
   1   2   1    21447.00    21554.57    407.03 o 
   2   2   1       16.30       15.88      2.60 o 
   3   2   1     8551.04     8876.21    213.96 o 
   4   2   1      177.39      184.27     10.99 o 
   5   2   1     2509.37     2554.14     84.05 o 
   6   2   1      387.58      388.96     29.80 o 
  -6   3   1      178.10      204.68     28.90 o 
  -5   3   1      325.61      344.40     28.15 o 
  -4   3   1      579.42      601.75     17.43 o 
  -3   3   1     1003.62     1049.55     24.68 o 
  -2   3   1     1677.32     1737.10     37.27 o 
  -1   3   1     3863.96     3754.55     74.24 o 
   0   3   1     3243.21     3249.24     66.48 o 
   1   3   1      692.41      670.16     15.19 o 
   2   3   1     1940.13     1983.24     44.78 o 
   3   3   1     1970.76     2014.10     45.73 o 
   4   3   1      541.84      563.04     20.60 o 
   5   3   1      106.17      139.84     14.39 o 
   6   3   1      180.06      185.49     23.88 o 
  -6   4   1      354.99      411.07     74.74 o 
  -5   4   1        0.21       -4.38     11.97 o 
  -4   4   1     1165.55     1177.72     35.38 o 
  -3   4   1     1108.75     1115.85     30.90 o 
  -2   4   1     1901.82     1884.48     46.48 o 
  -1   4   1     5202.49     5065.43    116.87 o 
   0   4   1     1088.78     1030.01     22.14 o 
   1   4   1     7611.61     7647.61    163.88 o 
   2   4   1        3.80       12.39      4.31 o 
   3   4   1     5185.45     5168.21    119.01 o 
   4   4   1       74.78       88.04      8.09 o 
   5   4   1     1559.17     1550.02     64.10 o 
   6   4   1      127.78      182.52     29.24 o 
  -6   5   1       28.81       54.46     44.40 o 
  -5   5   1     2800.30     2827.45     97.39 o 
  -4   5   1      515.17      510.77     22.75 o 
  -3   5   1      111.78      117.82      7.68 o 
  -2   5   1     3699.16     3654.64    111.61 o 
  -1   5   1     3807.61     3731.93    106.55 o 
   0   5   1     1150.44     1259.01     58.20 o 
   1   5   1      248.34      225.34     11.01 o 
   2   5   1    10343.31    10108.83    244.86 o 
   3   5   1      794.30      782.44     23.28 o 
   4   5   1      442.25      444.04     18.02 o 
   5   5   1      936.24     1007.24     48.11 o 
   6   5   1     1238.30     1387.25     80.87 o 
  -6   6   1        3.79        4.11     26.72 o 
  -5   6   1       37.76       56.39     22.10 o 
  -4   6   1       31.79       24.19     17.09 o 
  -3   6   1       51.73       44.18      7.96 o 
  -2   6   1       95.73      107.55     10.18 o 
  -1   6   1        0.77       -1.71      7.09 o 
   0   6   1       35.94       38.55      9.74 o 
   1   6   1       30.09       61.88     14.08 o 
   2   6   1        2.22       -1.19      7.45 o 
   3   6   1       83.27       88.36     13.70 o 
   4   6   1        0.15        7.47     18.86 o 
   5   6   1       48.13       49.11     19.54 o 
  -5   7   1     1343.92     1451.64     87.57 o 
  -4   7   1       52.91       65.45     14.22 o 
  -3   7   1      261.18      262.88     15.77 o 
  -2   7   1     2603.79     2523.89     72.59 o 
  -1   7   1     4524.88     4858.20    133.60 o 
   0   7   1       25.61        4.09     10.10 o 
   1   7   1      269.09      264.87     21.72 o 
   2   7   1     4188.16     4080.38    120.78 o 
   3   7   1      177.66      196.57     13.65 o 
   4   7   1      267.83      298.33     23.99 o 
   5   7   1      696.46      624.86     87.02 o 
  -5   8   1        2.45      -15.91     24.77 o 
  -4   8   1      452.32      455.15     41.74 o 
  -3   8   1      188.35      186.57     17.91 o 
  -2   8   1      480.30      493.37     23.23 o 
  -1   8   1     1529.53     1584.70     51.97 o 
   0   8   1      495.70      539.55     25.50 o 
   1   8   1     2208.61     2412.05    111.00 o 
   2   8   1      260.02      267.96     18.76 o 
   3   8   1     1113.61     1171.20     48.42 o 
   4   8   1        5.00       -9.91     24.95 o 
   5   8   1      301.28      286.30     83.62 o 
  -4   9   1      216.97      243.01     47.51 o 
  -3   9   1      523.36      517.08     35.34 o 
  -2   9   1      525.20      535.15     25.64 o 
  -1   9   1      293.54      290.27     19.76 o 
   0   9   1      141.96      130.44     15.60 o 
   1   9   1      260.20      312.65     20.26 o 
   2   9   1      535.34      491.55     24.39 o 
   3   9   1      455.64      437.97     35.47 o 
   4   9   1      242.87      190.78     25.21 o 
  -4  10   1      241.22      317.42     55.14 o 
  -3  10   1       22.03       31.86     18.10 o 
  -2  10   1      347.55      383.91     27.22 o 
  -1  10   1       92.30      102.57     15.88 o 
   0  10   1      155.26      182.95     23.23 o 
   1  10   1      199.94      238.66     19.76 o 
   2  10   1        0.24       -5.00     13.78 o 
   3  10   1      240.18      227.40     23.28 o 
   4  10   1       55.99      117.08     33.88 o 
  -3  11   1      619.59      680.91     43.18 o 
  -2  11   1        0.63       16.38     18.39 o 
  -1  11   1        0.40      -13.72     15.69 o 
   0  11   1     1038.66     1241.69     45.73 o 
   1  11   1      521.36      584.70     62.34 o 
   2  11   1       18.78       37.67     19.88 o 
   3  11   1      122.87      136.57     23.92 o 
  -2  12   1        0.18      -33.54     33.54 o 
  -1  12   1        6.03       -0.34     19.99 o 
   0  12   1        0.20       20.66     17.72 o 
   1  12   1        6.33       16.32     20.27 o 
  -6   0   2     3054.77     3432.39    220.22 o 
  -5   0   2      277.28      267.22     26.94 o 
  -4   0   2      196.70      229.82     13.32 o 
  -3   0   2     7150.84     7444.03    195.32 o 
  -2   0   2     2278.86     2456.24     65.42 o 
  -1   0   2     1168.22     1198.54     37.63 o 
   0   0   2    19330.67    19126.03    697.63 o 
   1   0   2     9039.31     9853.30    254.55 o 
   2   0   2     4411.71     5143.21    158.10 o 
   3   0   2      168.51      152.42     13.78 o 
   4   0   2    10814.90    10834.82    471.66 o 
   5   0   2     1332.11     1406.96     70.82 o 
   6   0   2      740.34      822.92     91.46 o 
  -6   1   2      258.33      293.42     22.70 o 
  -5   1   2      144.34      165.90     16.88 o 
  -4   1   2     1488.10     1636.63     38.19 o 
  -3   1   2      266.77      262.48      8.69 o 
  -2   1   2     3573.59     3917.03     73.03 o 
  -1   1   2     3031.57     3015.10     66.78 o 
   0   1   2     1400.28     1503.97     28.06 o 
   1   1   2     1950.09     2024.57     42.11 o 
   2   1   2       62.52       53.13      4.25 o 
   3   1   2      496.15      483.52     15.92 o 
   4   1   2       12.71       12.63      4.79 o 
   5   1   2     1032.23     1000.09     37.84 o 
   6   1   2        3.37       19.47     13.76 o 
  -6   2   2     1013.00      984.77     58.87 o 
  -5   2   2        1.78       -2.64      9.17 o 
  -4   2   2      162.45      164.62      7.57 o 
  -3   2   2     7299.12     7416.90    151.66 o 
  -2   2   2     2915.56     3090.78     58.09 o 
  -1   2   2     1390.33     1396.42     32.30 o 
   0   2   2     1951.32     2011.17     38.38 o 
   1   2   2     7004.29     7362.93    135.65 o 
   2   2   2      194.43      199.60      6.45 o 
   3   2   2      977.45     1014.61     29.97 o 
   4   2   2     3659.99     3733.09    100.28 o 
   5   2   2      321.41      310.58     18.67 o 
   6   2   2       45.28       28.98     15.78 o 
  -6   3   2      715.63      767.36     74.59 o 
  -5   3   2     1555.29     1604.61     58.23 o 
  -4   3   2     2845.81     2849.40     67.00 o 
  -3   3   2     1248.58     1248.36     28.74 o 
  -2   3   2     5346.59     5368.13    125.39 o 
  -1   3   2       35.53       22.43      3.41 o 
   0   3   2     4763.66     4838.45     91.15 o 
   1   3   2     4877.85     4932.48     95.93 o 
   2   3   2     1868.16     1860.03     49.66 o 
   3   3   2     4992.33     5184.68    121.74 o 
   4   3   2      215.95      218.92     13.78 o 
   5   3   2     2460.58     2450.60     81.63 o 
   6   3   2       13.96       22.32     16.99 o 
  -6   4   2        2.23      -20.91     20.91 o 
  -5   4   2     1433.33     1455.70     67.76 o 
  -4   4   2     1093.45     1065.70     32.71 o 
  -3   4   2       23.28       27.12      5.58 o 
  -2   4   2     2421.34     2307.27     57.75 o 
  -1   4   2     8319.43     7998.56    249.20 o 
   0   4   2      229.74      239.24      9.74 o 
   1   4   2      204.36      253.39      9.94 o 
   2   4   2     9267.63     9390.29    214.40 o 
   3   4   2     1853.84     1891.00     50.00 o 
   4   4   2      333.91      297.09     15.61 o 
   5   4   2      156.91      173.82     21.61 o 
   6   4   2     1305.83     1265.53     58.21 o 
  -6   5   2        5.27      -26.64     26.64 o 
  -5   5   2      237.94      220.52     25.12 o 
  -4   5   2       31.99       37.93     10.71 o 
  -3   5   2        4.46       16.85      5.80 o 
  -2   5   2      105.44       97.65      6.24 o 
  -1   5   2      571.12      580.14     18.36 o 
   0   5   2      410.63      397.03     15.48 o 
   1   5   2      768.59      853.18     27.37 o 
   2   5   2      523.87      521.70     19.50 o 
   3   5   2      724.26      752.96     23.81 o 
   4   5   2      175.64      177.60     13.64 o 
   5   5   2      323.33      340.45     44.84 o 
   6   5   2        2.80       40.97     25.55 o 
  -6   6   2       23.75       90.34     29.06 o 
  -5   6   2     2077.96     2111.09    114.37 o 
  -4   6   2     1255.51     1149.91     46.18 o 
  -3   6   2      755.09      660.41     23.89 o 
  -2   6   2      505.95      535.83     18.76 o 
  -1   6   2     8219.99     8147.35    248.83 o 
   0   6   2      513.14      613.55     26.80 o 
   1   6   2      134.68      133.79     11.18 o 
   2   6   2     3682.14     3712.07    113.70 o 
   3   6   2     1766.39     1725.21     79.05 o 
   4   6   2      365.46      397.69     26.12 o 
   5   6   2      228.47      252.60     25.38 o 
  -5   7   2      101.68      108.08     26.16 o 
  -4   7   2      129.91      155.75     16.07 o 
  -3   7   2       14.21       15.54     13.45 o 
  -2   7   2       96.94       78.10      9.93 o 
  -1   7   2      179.43      194.03     14.67 o 
   0   7   2      152.07      172.20     14.02 o 
   1   7   2      635.93      636.68     32.12 o 
   2   7   2      306.04      279.02     23.14 o 
   3   7   2      589.36      544.90     22.92 o 
   4   7   2      128.54      130.07     18.38 o 
   5   7   2      250.26      229.35     26.47 o 
  -5   8   2      237.50      236.85     35.43 o 
  -4   8   2      797.10      801.64     51.44 o 
  -3   8   2      180.61      174.92     18.16 o 
  -2   8   2      399.81      403.59     24.73 o 
  -1   8   2     1140.54     1187.17     45.71 o 
   0   8   2       70.16       85.64     13.35 o 
   1   8   2       63.59       63.25     15.99 o 
   2   8   2     1485.17     1513.48     88.29 o 
   3   8   2      839.55      812.01     30.93 o 
   4   8   2       22.81        8.82     17.64 o 
   5   8   2      122.89      123.71     35.22 o 
  -4   9   2      384.58      369.81     44.84 o 
  -3   9   2        1.28       13.68     15.15 o 
  -2   9   2     1137.33     1157.94     40.92 o 
  -1   9   2      159.48      183.14     17.23 o 
   0   9   2     1185.62     1347.60     68.80 o 
   1   9   2      556.91      606.71     27.61 o 
   2   9   2      332.27      349.16     31.30 o 
   3   9   2      738.36      723.50     35.14 o 
   4   9   2       27.85       -1.85     20.44 o 
  -4  10   2       52.69       11.32     28.72 o 
  -3  10   2      743.74      804.81     45.74 o 
  -2  10   2      230.96      240.81     22.93 o 
  -1  10   2        7.67       21.83     14.26 o 
   0  10   2      746.37      877.20     54.74 o 
   1  10   2      956.52     1086.64     55.09 o 
   2  10   2       17.99       16.53     14.42 o 
   3  10   2       42.07       38.35     20.62 o 
   4  10   2      374.50      404.93     68.08 o 
  -3  11   2       16.10       30.09     22.55 o 
  -2  11   2       32.64       27.42     19.14 o 
  -1  11   2        1.43       -1.62     15.81 o 
   0  11   2       50.65       56.53     17.19 o 
   1  11   2       21.46        7.25     15.65 o 
   2  11   2       49.97       43.43     19.68 o 
   3  11   2       13.31      -12.25     19.59 o 
  -1  12   2        1.46       -2.26     20.41 o 
   0  12   2      336.38      348.64     25.08 o 
   1  12   2      469.34      471.29     30.09 o 
  -6   1   3     3085.06     3187.37    149.34 o 
  -5   1   3       62.85       82.43     10.35 o 
  -4   1   3      728.58      766.29     22.83 o 
  -3   1   3     6556.47     6806.84    132.50 o 
  -2   1   3     9481.01    10171.50    188.01 o 
  -1   1   3     2277.13     2306.03     48.55 o 
   0   1   3       60.11       58.24      2.48 o 
   1   1   3    18964.14    20746.38    380.22 o 
   2   1   3      737.84      754.47     17.87 o 
   3   1   3      448.25      445.74     15.04 o 
   4   1   3     3775.81     3850.74    121.98 o 
   5   1   3     2270.63     2291.71     76.34 o 
   6   1   3      239.13      245.67     19.51 o 
  -6   2   3      188.54      226.76     27.80 o 
  -5   2   3     1913.96     1947.18    148.44 o 
  -4   2   3     2020.59     2028.96     61.08 o 
  -3   2   3     4086.75     4237.27     97.84 o 
  -2   2   3     6464.28     6636.28    143.11 o 
  -1   2   3     4677.42     4724.77     87.97 o 
   0   2   3     7143.63     7328.44    139.84 o 
   1   2   3      274.13      250.37      8.88 o 
   2   2   3     2942.04     2817.98     66.13 o 
   3   2   3      742.08      750.78     28.57 o 
   4   2   3      760.50      744.90     25.87 o 
   5   2   3     1338.41     1300.76     47.37 o 
   6   2   3       63.39       76.55     20.42 o 
  -6   3   3      222.32      268.17     36.70 o 
  -5   3   3      196.87      224.43     16.65 o 
  -4   3   3      336.44      347.11     18.98 o 
  -3   3   3     1373.04     1425.90     40.88 o 
  -2   3   3     3532.86     3680.46     92.80 o 
  -1   3   3     2222.40     2198.50     42.85 o 
   0   3   3     1187.88     1156.20     23.79 o 
   1   3   3     2104.63     2190.00     43.99 o 
   2   3   3     2375.72     2461.99     55.06 o 
   3   3   3     1127.68     1117.86     28.87 o 
   4   3   3      414.81      401.66     17.56 o 
   5   3   3      228.23      252.38     17.58 o 
   6   3   3      240.61      288.97     24.82 o 
  -6   4   3        5.49       15.39     43.81 o 
  -5   4   3     1431.73     1347.68    126.24 o 
  -4   4   3      237.76      254.88     22.52 o 
  -3   4   3     1349.53     1282.17     42.58 o 
  -2   4   3     2427.94     2252.25     62.84 o 
  -1   4   3      328.26      289.53     10.78 o 
   0   4   3     5420.75     5479.92    124.48 o 
   1   4   3       69.17       68.73      5.71 o 
   2   4   3     3712.02     3585.63     90.63 o 
   3   4   3      784.97      774.10     23.20 o 
   4   4   3     1431.54     1389.77     50.23 o 
   5   4   3      874.00      862.21     35.80 o 
   6   4   3      287.70      308.71     26.58 o 
  -6   5   3      219.54      254.29     48.84 o 
  -5   5   3     1222.61     1136.73     58.18 o 
  -4   5   3     4737.08     4522.95    136.02 o 
  -3   5   3       57.45       51.53      7.29 o 
  -2   5   3      371.51      377.85     12.58 o 
  -1   5   3     5486.07     5436.88    133.29 o 
   0   5   3     3590.65     3588.58     97.97 o 
   1   5   3       83.85       81.72      8.39 o 
   2   5   3     1335.74     1329.96     39.52 o 
   3   5   3     3471.92     3415.10     87.51 o 
   4   5   3        2.41        4.40      9.55 o 
   5   5   3       11.84      -11.13     15.59 o 
   6   5   3     1241.38     1345.89     62.75 o 
  -6   6   3        0.84        8.33     26.94 o 
  -5   6   3       39.21       51.77     21.71 o 
  -4   6   3       58.50       73.95     16.30 o 
  -3   6   3       68.78       75.21     12.01 o 
  -2   6   3      307.32      331.16     13.79 o 
  -1   6   3        2.52       -3.08      7.32 o 
   0   6   3      157.00      162.82     12.32 o 
   1   6   3       25.18       37.22      8.35 o 
   2   6   3       18.12       19.70      8.22 o 
   3   6   3        3.52       10.38      8.54 o 
   4   6   3       17.24       35.46     11.41 o 
   5   6   3       34.73       17.96     28.86 o 
  -5   7   3      370.02      325.73     61.64 o 
  -4   7   3     1870.88     1929.30    122.31 o 
  -3   7   3        2.44       12.84     11.42 o 
  -2   7   3        1.39       -8.28      8.28 o 
  -1   7   3     4132.28     4259.54    150.33 o 
   0   7   3     1808.34     1882.38     56.49 o 
   1   7   3       75.43       72.90     10.64 o 
   2   7   3      896.78      906.51     50.79 o 
   3   7   3     1742.13     1723.62     66.26 o 
   4   7   3       10.20       -5.06     14.90 o 
   5   7   3       11.96       11.79     20.31 o 
  -5   8   3      466.08      507.41     43.17 o 
  -4   8   3       87.64      106.37     19.44 o 
  -3   8   3      426.77      489.10     32.99 o 
  -2   8   3      311.74      337.40     18.98 o 
  -1   8   3        9.82        0.21     11.17 o 
   0   8   3      933.66      961.63     34.81 o 
   1   8   3      235.20      258.90     17.20 o 
   2   8   3     1243.54     1245.54     81.50 o 
   3   8   3      319.50      313.12     18.58 o 
   4   8   3      532.57      500.62     32.24 o 
   5   8   3      192.66      213.65     29.80 o 
  -4   9   3      208.39      182.46     24.23 o 
  -3   9   3      637.58      599.41     36.61 o 
  -2   9   3      561.63      501.33     28.84 o 
  -1   9   3      156.20      126.27     15.73 o 
   0   9   3       81.43       63.49     16.83 o 
   1   9   3      335.72      375.45     30.65 o 
   2   9   3      590.11      576.19     45.54 o 
   3   9   3      508.58      530.26     29.68 o 
   4   9   3      196.77      158.58     24.17 o 
  -4  10   3       35.37       28.29     27.24 o 
  -3  10   3      336.38      333.93     30.62 o 
  -2  10   3      136.27      123.62     19.74 o 
  -1  10   3      231.34      237.78     21.71 o 
   0  10   3      181.35      199.24     18.95 o 
   1  10   3       38.55       25.68     20.60 o 
   2  10   3      114.54      131.45     18.45 o 
   3  10   3       18.22        1.24     18.05 o 
  -3  11   3      399.75      416.24     34.91 o 
  -2  11   3      348.15      350.40     27.96 o 
  -1  11   3        1.58       -7.89     17.79 o 
   0  11   3      270.25      293.61     22.69 o 
   1  11   3      969.97     1078.28     49.52 o 
   2  11   3       35.31       25.13     19.72 o 
   3  11   3        8.12       -5.16     33.36 o 
  -1  12   3        6.46        3.37     19.63 o 
   0  12   3        4.85      -10.10     17.22 o 
   1  12   3        6.70       -0.01     17.72 o 
  -5   0   4     1039.10     1017.68     92.24 o 
  -4   0   4     2460.67     2626.16    173.57 o 
  -3   0   4     2193.82     2179.36     59.54 o 
  -2   0   4    18850.38    19057.59    496.83 o 
  -1   0   4      765.12      744.59     20.85 o 
   0   0   4       31.67       24.51      3.35 o 
   1   0   4    24399.10    25998.28    670.66 o 
   2   0   4     3112.13     3273.65    108.26 o 
   3   0   4     2272.03     2318.35    105.27 o 
   4   0   4      978.30      998.94     51.15 o 
   5   0   4     4183.31     4296.82    194.01 o 
   6   0   4        0.83        4.67     19.68 o 
  -6   1   4      101.42      103.52     22.59 o 
  -5   1   4      545.05      541.19     24.18 o 
  -4   1   4       36.49       43.45      6.47 o 
  -3   1   4     1920.44     1846.59     39.32 o 
  -2   1   4     1805.85     1903.10     36.72 o 
  -1   1   4     4985.69     5072.21     93.84 o 
   0   1   4     5776.89     6027.48    111.07 o 
   1   1   4     3488.48     3743.92     72.81 o 
   2   1   4     1050.65     1052.11     26.28 o 
   3   1   4      177.63      180.06      8.96 o 
   4   1   4      255.94      243.16     14.90 o 
   5   1   4       91.76       84.68     12.83 o 
   6   1   4      100.17      108.11     16.38 o 
  -6   2   4      976.41     1014.29     78.29 o 
  -5   2   4      708.95      700.50     44.86 o 
  -4   2   4        6.26        7.42      4.97 o 
  -3   2   4     1668.66     1745.99     39.22 o 
  -2   2   4     5123.89     5036.35    126.48 o 
  -1   2   4      373.37      390.07      9.87 o 
   0   2   4        6.85       10.56      2.35 o 
   1   2   4     4172.49     4274.71     82.93 o 
   2   2   4     4203.85     4361.28    102.29 o 
   3   2   4       91.11      102.78      7.49 o 
   4   2   4      719.41      699.84     25.06 o 
   5   2   4     1300.70     1299.90     47.36 o 
   6   2   4       12.11       11.37     18.80 o 
  -6   3   4      162.61      202.93     38.04 o 
  -5   3   4     2525.74     2534.35    156.07 o 
  -4   3   4        2.67        4.02      6.32 o 
  -3   3   4     6129.95     6055.90    160.81 o 
  -2   3   4      279.78      272.79     10.80 o 
  -1   3   4     7764.38     7807.33    166.90 o 
   0   3   4     1439.84     1510.63     29.68 o 
   1   3   4     4536.53     4473.63    104.18 o 
   2   3   4     3619.92     3412.71     85.97 o 
   3   3   4      381.09      397.84     13.00 o 
   4   3   4     2191.95     2179.85     65.84 o 
   5   3   4       46.60       36.64     15.47 o 
   6   3   4      527.02      501.31     32.06 o 
  -6   4   4       20.69       49.48     25.37 o 
  -5   4   4      194.26      185.74     23.13 o 
  -4   4   4     2327.16     2231.14     72.27 o 
  -3   4   4      368.93      366.28     14.76 o 
  -2   4   4       37.97       63.57      6.30 o 
  -1   4   4     4400.89     4474.55    126.82 o 
   0   4   4     5605.93     5576.30    132.73 o 
   1   4   4       31.78       53.68      7.23 o 
   2   4   4      124.54      125.57      8.13 o 
   3   4   4     3041.91     3091.03     78.95 o 
   4   4   4      566.10      545.40     22.46 o 
   5   4   4        1.63        4.36     12.44 o 
   6   4   4      415.90      455.73     31.81 o 
  -6   5   4       64.14      111.42     29.81 o 
  -5   5   4      590.65      596.72     39.99 o 
  -4   5   4       75.12       91.42     11.93 o 
  -3   5   4     1083.30     1006.59     31.89 o 
  -2   5   4        1.29        3.83      4.07 o 
  -1   5   4      824.28      787.16     25.64 o 
   0   5   4      259.57      235.34     14.96 o 
   1   5   4        6.40       -5.32      6.28 o 
   2   5   4      671.42      618.59     24.91 o 
   3   5   4       44.30       41.34      8.14 o 
   4   5   4      517.73      537.32     26.18 o 
   5   5   4       56.87       49.08     17.25 o 
  -6   6   4      139.09      177.05     50.62 o 
  -5   6   4      137.44      133.24     25.43 o 
  -4   6   4     4219.30     3917.49    137.04 o 
  -3   6   4       62.80       73.97     16.51 o 
  -2   6   4     1366.99     1317.11     39.52 o 
  -1   6   4     4820.49     4869.41    131.91 o 
   0   6   4     7979.79     7999.97    212.37 o 
   1   6   4      282.27      283.28     14.66 o 
   2   6   4        2.51        3.99      8.05 o 
   3   6   4     3401.31     3361.62     93.16 o 
   4   6   4      279.40      292.70     17.84 o 
   5   6   4       47.91       49.15     18.31 o 
  -5   7   4      415.38      358.50     35.43 o 
  -4   7   4        2.15       13.96     14.20 o 
  -3   7   4      760.44      702.04     31.72 o 
  -2   7   4       49.67       52.72     10.73 o 
  -1   7   4      534.97      536.31     40.74 o 
   0   7   4      450.94      399.40     21.37 o 
   1   7   4       96.17       88.27     11.08 o 
   2   7   4      658.13      648.33     25.44 o 
   3   7   4        5.07       -9.12      9.52 o 
   4   7   4      312.51      313.48     23.85 o 
   5   7   4        3.63       11.41     25.80 o 
  -5   8   4       54.33       50.89     27.15 o 
  -4   8   4     1189.86     1136.43     55.50 o 
  -3   8   4      728.52      703.94     33.73 o 
  -2   8   4        3.44       -9.90      9.90 o 
  -1   8   4      146.24      172.65     18.54 o 
   0   8   4     1465.29     1459.62     88.45 o 
   1   8   4      371.80      389.09     20.53 o 
   2   8   4      174.64      173.81     15.09 o 
   3   8   4      881.60      864.44     48.82 o 
   4   8   4      263.65      227.98     23.87 o 
  -4   9   4        1.03       -6.85     18.24 o 
  -3   9   4      765.26      782.85     43.20 o 
  -2   9   4       85.43       48.94     19.08 o 
  -1   9   4      845.55      863.13     33.96 o 
   0   9   4      296.39      354.26     20.97 o 
   1   9   4      413.12      411.49     22.41 o 
   2   9   4      379.21      401.12     27.34 o 
   3   9   4       19.17       34.44     16.70 o 
   4   9   4      293.38      337.79     29.56 o 
  -4  10   4        0.39       -1.77     27.44 o 
  -3  10   4      358.19      353.75     31.37 o 
  -2  10   4      739.07      756.50     37.88 o 
  -1  10   4       85.18      115.13     16.71 o 
   0  10   4       90.74       79.71     19.25 o 
   1  10   4      756.95      820.67     35.46 o 
   2  10   4      342.47      347.00     32.86 o 
   3  10   4        1.88      -17.93     17.93 o 
  -3  11   4      142.84      145.56     26.58 o 
  -2  11   4        1.30      -20.10     20.10 o 
  -1  11   4      116.73      107.40     26.61 o 
   0  11   4       18.06       11.84     16.57 o 
   1  11   4       27.82        5.97     16.39 o 
   2  11   4       44.88       74.45     26.54 o 
  -1  12   4       35.59       44.83     21.46 o 
   0  12   4        0.89      -17.38     17.38 o 
   1  12   4      393.65      399.67     35.47 o 
  -5   1   5     3517.65     3424.14    131.70 o 
  -4   1   5      594.14      616.70     17.99 o 
  -3   1   5       77.51       75.23      4.88 o 
  -2   1   5    13688.64    13700.42    291.11 o 
  -1   1   5     5369.55     5444.38    100.72 o 
   0   1   5     1851.01     1862.59     35.29 o 
   1   1   5     3257.45     3546.60     67.76 o 
   2   1   5    10393.67    10848.31    266.44 o 
   3   1   5       65.47       68.03      4.53 o 
   4   1   5       14.44        7.47      9.10 o 
   5   1   5     2678.38     2628.80     86.86 o 
   6   1   5      407.37      405.80     26.62 o 
  -6   2   5      472.43      513.31     82.14 o 
  -5   2   5     1029.22      962.54     41.30 o 
  -4   2   5      304.50      302.31     10.62 o 
  -3   2   5     5147.93     5131.69    115.77 o 
  -2   2   5       34.21       42.45      4.33 o 
  -1   2   5    12581.45    12580.78    239.80 o 
   0   2   5     1766.12     1826.41     34.82 o 
   1   2   5    10886.85    11343.35    284.17 o 
   2   2   5     1763.90     1853.83     45.01 o 
   3   2   5     3274.70     3100.06     79.24 o 
   4   2   5     1128.14     1162.32     37.46 o 
   5   2   5      370.88      336.03     20.16 o 
   6   2   5      381.36      397.33     24.68 o 
  -6   3   5       57.11       -5.92     41.44 o 
  -5   3   5       61.01       96.13     18.32 o 
  -4   3   5      492.09      480.74     20.80 o 
  -3   3   5     1764.53     1871.60     67.98 o 
  -2   3   5     3300.79     3372.55    116.36 o 
  -1   3   5     1761.85     1786.05     42.35 o 
   0   3   5      192.72      186.49     10.56 o 
   1   3   5      690.80      715.77     22.30 o 
   2   3   5     2040.18     2004.04     56.74 o 
   3   3   5     1589.85     1594.72     41.92 o 
   4   3   5      418.13      393.17     17.93 o 
   5   3   5       96.07       80.13     13.47 o 
   6   3   5      163.19      177.79     21.97 o 
  -6   4   5      741.57      783.96     53.61 o 
  -5   4   5      712.04      724.09     43.10 o 
  -4   4   5     1167.16     1126.77     39.50 o 
  -3   4   5     2085.09     1916.58     60.67 o 
  -2   4   5      432.40      403.00     19.75 o 
  -1   4   5     4020.95     3930.79     90.08 o 
   0   4   5       22.00       26.38      4.89 o 
   1   4   5     3659.47     3422.03     92.41 o 
   2   4   5      669.30      628.42     20.13 o 
   3   4   5      936.01      924.85     27.02 o 
   4   4   5      958.58      965.60     33.78 o 
   5   4   5       59.67       45.15     13.45 o 
   6   4   5      572.03      611.88     37.24 o 
  -6   5   5       12.14      -19.65     23.19 o 
  -5   5   5        2.90      -17.17     17.17 o 
  -4   5   5     4045.02     3919.00    136.69 o 
  -3   5   5     1474.49     1313.44     45.25 o 
  -2   5   5     1639.94     1691.63     44.95 o 
  -1   5   5     1109.46     1087.03     28.70 o 
   0   5   5    11174.38    10605.51    299.82 o 
   1   5   5        7.75       10.06      6.56 o 
   2   5   5      543.29      473.34     18.39 o 
   3   5   5     3286.63     3253.88     89.62 o 
   4   5   5     2110.75     2057.73     63.92 o 
   5   5   5       59.11       61.54     17.96 o 
  -6   6   5        6.84        6.81     31.38 o 
  -5   6   5        2.31        1.09     21.02 o 
  -4   6   5        5.17        9.48     13.16 o 
  -3   6   5       15.17       29.28     11.09 o 
  -2   6   5      196.83      175.71      9.95 o 
  -1   6   5       23.79       24.90      7.74 o 
   0   6   5      524.60      564.41     21.93 o 
   1   6   5        2.59        8.78      7.77 o 
   2   6   5      149.50      150.09     13.13 o 
   3   6   5        0.34        9.17      8.78 o 
   4   6   5       17.50       30.83     12.85 o 
   5   6   5        2.86       26.48     20.96 o 
  -5   7   5        2.20       -2.06     23.09 o 
  -4   7   5     1702.45     1520.68     63.08 o 
  -3   7   5      679.11      717.13     32.29 o 
  -2   7   5      601.18      574.56     32.63 o 
  -1   7   5     1045.50     1013.27     39.50 o 
   0   7   5     7224.55     6942.88    201.16 o 
   1   7   5      249.19      247.86     15.22 o 
   2   7   5      341.08      345.12     17.77 o 
   3   7   5      937.54      936.31     32.64 o 
   4   7   5      945.53      924.68     36.58 o 
   5   7   5        2.34        3.40     21.27 o 
  -5   8   5      340.69      322.39     37.67 o 
  -4   8   5      190.09      192.97     22.93 o 
  -3   8   5      930.76      808.17     50.44 o 
  -2   8   5       91.87       52.66     14.57 o 
  -1   8   5      877.96      905.79     33.46 o 
   0   8   5       30.78       22.09     11.33 o 
   1   8   5      426.70      442.86     28.06 o 
   2   8   5      491.38      452.38     22.26 o 
   3   8   5      209.07      216.81     16.77 o 
   4   8   5      565.55      581.59     33.63 o 
  -4   9   5      104.06       33.69     19.48 o 
  -3   9   5      467.13      448.62     41.06 o 
  -2   9   5      485.01      531.99     42.19 o 
  -1   9   5       91.28       86.74     14.76 o 
   0   9   5      105.19       84.21     15.80 o 
   1   9   5      449.41      480.46     24.58 o 
   2   9   5      597.47      588.23     30.90 o 
   3   9   5      287.23      283.79     19.93 o 
   4   9   5      102.22      118.93     23.47 o 
  -3  10   5      381.81      390.34     33.02 o 
  -2  10   5        3.67       20.97     19.70 o 
  -1  10   5      904.47      972.36     43.36 o 
   0  10   5        3.11      -13.46     14.00 o 
   1  10   5      809.38      796.78     48.71 o 
   2  10   5       13.91       17.24     14.95 o 
   3  10   5      228.61      215.41     38.56 o 
  -3  11   5       47.47      -52.98     55.35 o 
  -2  11   5      834.57      932.47     51.60 o 
  -1  11   5      152.87      135.86     21.77 o 
   0  11   5        5.40       -3.24     16.17 o 
   1  11   5      396.63      393.15     25.99 o 
   2  11   5      455.26      492.55     37.24 o 
  -1  12   5        0.12       60.38     48.84 o 
   0  12   5        3.49       -4.02     20.25 o 
  -5   0   6     4084.38     4163.28    261.36 o 
  -4   0   6       44.67       40.47     15.50 o 
  -3   0   6      890.88      829.93     27.16 o 
  -2   0   6    11552.94    11977.54    335.53 o 
  -1   0   6    10036.30    10515.46    273.84 o 
   0   0   6     1231.11     1305.37     51.47 o 
   1   0   6     1612.92     1769.34     73.87 o 
   2   0   6    14349.47    14868.94    486.20 o 
   3   0   6        2.06       13.37      5.32 o 
   4   0   6     1335.34     1285.73     72.96 o 
   5   0   6     2582.27     2469.79    116.68 o 
   6   0   6     2034.84     1983.31    128.76 o 
  -5   1   6       27.98       54.21     14.18 o 
  -4   1   6      683.07      683.38     19.23 o 
  -3   1   6      437.71      447.38     12.65 o 
  -2   1   6      678.53      655.22     17.80 o 
  -1   1   6     2031.59     2065.67     42.09 o 
   0   1   6      852.50      823.81     21.31 o 
   1   1   6     4599.33     4775.54    111.58 o 
   2   1   6      178.57      187.94      7.69 o 
   3   1   6     1817.10     1856.43     48.33 o 
   4   1   6        3.47       14.26      9.34 o 
   5   1   6      301.52      313.69     19.60 o 
   6   1   6       75.90       73.21     16.40 o 
  -6   2   6      150.48      125.80     46.47 o 
  -5   2   6     1679.08     1642.35     62.70 o 
  -4   2   6      182.77      191.37      9.34 o 
  -3   2   6       65.85       66.21      5.85 o 
  -2   2   6     6411.49     6284.74    152.30 o 
  -1   2   6     2440.04     2433.16     54.59 o 
   0   2   6     2088.54     2316.58     59.30 o 
   1   2   6     1194.22     1229.99     39.60 o 
   2   2   6     8203.59     8543.94    199.32 o 
   3   2   6      858.77      833.94     22.62 o 
   4   2   6       12.84       11.83      7.90 o 
   5   2   6      527.36      495.38     25.76 o 
   6   2   6      489.51      512.03     37.24 o 
  -6   3   6     1001.22     1208.56    112.18 o 
  -5   3   6      178.38      146.48     21.40 o 
  -4   3   6     2563.43     2408.83     86.39 o 
  -3   3   6     2701.85     2657.95     93.23 o 
  -2   3   6     3446.54     3253.92     88.20 o 
  -1   3   6     8509.55     8604.64    192.66 o 
   0   3   6      744.82      766.34     19.60 o 
   1   3   6     7937.97     7491.57    197.05 o 
   2   3   6      144.11      146.54      8.39 o 
   3   3   6     4189.53     4193.34    105.27 o 
   4   3   6      534.10      499.13     21.05 o 
   5   3   6     1335.57     1254.38     47.01 o 
   6   3   6      353.38      338.97     27.54 o 
  -6   4   6       43.90        4.40     23.08 o 
  -5   4   6       32.95        0.06     16.70 o 
  -4   4   6     1447.32     1351.09     54.25 o 
  -3   4   6     2679.68     2558.44     91.81 o 
  -2   4   6        8.34       10.78      4.41 o 
  -1   4   6      720.38      725.25     24.42 o 
   0   4   6     4249.80     4238.34    103.95 o 
   1   4   6      350.19      314.75     13.31 o 
   2   4   6       12.75       11.67      6.85 o 
   3   4   6     1920.20     1846.09     52.54 o 
   4   4   6     1466.00     1384.81     45.18 o 
   5   4   6        0.77       -2.90     12.89 o 
  -6   5   6      119.69       63.43     26.88 o 
  -5   5   6        0.01       20.32     19.84 o 
  -4   5   6      284.00      280.10     27.56 o 
  -3   5   6       89.25       63.72     13.41 o 
  -2   5   6      252.18      279.81     11.14 o 
  -1   5   6      657.06      696.81     20.94 o 
   0   5   6      156.80      137.00      9.71 o 
   1   5   6     1250.36     1180.53     35.70 o 
   2   5   6       15.39       20.68      7.16 o 
   3   5   6      791.23      783.83     29.70 o 
   4   5   6       31.26       32.85     10.76 o 
   5   5   6      231.93      205.31     19.12 o 
  -5   6   6       91.37       80.99     24.22 o 
  -4   6   6      998.89      865.26     42.15 o 
  -3   6   6     2372.19     2148.31     81.66 o 
  -2   6   6      217.00      211.82     11.47 o 
  -1   6   6       38.97       23.60      7.49 o 
   0   6   6     8165.78     7793.04    206.12 o 
   1   6   6     1652.83     1519.97     45.44 o 
   2   6   6     1128.39     1124.50     39.39 o 
   3   6   6      508.74      480.52     20.58 o 
   4   6   6     2664.85     2665.05     92.27 o 
   5   6   6       15.13       10.61     18.85 o 
  -5   7   6       78.88       53.90     24.36 o 
  -4   7   6      335.97      326.57     26.07 o 
  -3   7   6      210.80      216.78     21.59 o 
  -2   7   6      411.86      425.09     23.21 o 
  -1   7   6      178.81      191.62     13.99 o 
   0   7   6      124.41      109.93     11.94 o 
   1   7   6      184.10      186.38     13.63 o 
   2   7   6       30.96       30.18     10.57 o 
   3   7   6      229.10      225.17     17.76 o 
   4   7   6      159.93      150.00     29.16 o 
   5   7   6      127.14       88.15     23.63 o 
  -5   8   6        8.20      -25.90     25.90 o 
  -4   8   6      242.90      240.27     25.06 o 
  -3   8   6      900.26      959.67     88.22 o 
  -2   8   6       48.77       26.08     15.27 o 
  -1   8   6       85.07       67.46     14.31 o 
   0   8   6     1547.67     1503.38     51.72 o 
   1   8   6      536.58      522.48     25.68 o 
   2   8   6        3.25      -10.86     10.86 o 
   3   8   6      361.28      346.39     29.04 o 
   4   8   6      667.40      675.00     37.13 o 
  -4   9   6      276.67      315.69     29.89 o 
  -3   9   6      228.82      234.50     28.31 o 
  -2   9   6      162.74      163.14     22.63 o 
  -1   9   6      920.65      975.28     36.68 o 
   0   9   6       19.82       33.41     13.67 o 
   1   9   6     1223.42     1223.35     42.65 o 
   2   9   6        0.18       -6.92     12.72 o 
   3   9   6      548.21      533.12     28.96 o 
   4   9   6       26.02       13.63     20.79 o 
  -3  10   6       40.01       20.49     20.29 o 
  -2  10   6      807.52      876.16     47.71 o 
  -1  10   6      389.18      393.93     32.97 o 
   0  10   6        2.52      -11.40     13.85 o 
   1  10   6      281.99      260.18     28.77 o 
   2  10   6      569.69      602.75     29.81 o 
   3  10   6       37.41       21.88     20.94 o 
  -2  11   6       13.51       15.41     23.03 o 
  -1  11   6       29.17       27.06     21.35 o 
   0  11   6       20.21       -5.21     17.03 o 
   1  11   6       52.59       30.73     18.70 o 
   2  11   6        3.11       -4.62     17.14 o 
  -5   1   7     2990.28     2877.53    146.09 o 
  -4   1   7     1040.51     1047.13     31.29 o 
  -3   1   7      887.35      870.37     23.56 o 
  -2   1   7     2909.91     2980.48     63.99 o 
  -1   1   7    11278.79    11299.00    236.18 o 
   0   1   7      193.57      176.99      6.70 o 
   1   1   7       56.77       41.39      4.91 o 
   2   1   7     7954.98     8265.94    192.74 o 
   3   1   7     1617.20     1620.28     40.67 o 
   4   1   7      513.20      509.55     23.55 o 
   5   1   7      535.31      511.76     25.55 o 
   6   1   7     1616.90     1526.86     57.53 o 
  -5   2   7      240.23      234.32     18.31 o 
  -4   2   7     1051.00     1034.69     37.55 o 
  -3   2   7      124.31      127.97     11.53 o 
  -2   2   7     1741.98     1681.50     47.39 o 
  -1   2   7     2777.23     2882.41     65.94 o 
   0   2   7     1477.77     1406.66     38.08 o 
   1   2   7     3867.45     3899.81    103.96 o 
   2   2   7      285.97      280.19     11.23 o 
   3   2   7     3317.54     3329.86     84.67 o 
   4   2   7        1.23        6.42     10.37 o 
   5   2   7     1429.05     1424.72     52.16 o 
   6   2   7       39.64       63.66     16.84 o 
  -6   3   7       30.83       53.58     43.22 o 
  -5   3   7       39.83       40.47     14.42 o 
  -4   3   7      876.15      853.41     37.97 o 
  -3   3   7     2261.17     2167.97     78.22 o 
  -2   3   7     1226.47     1163.20     34.48 o 
  -1   3   7       33.90       26.13      3.93 o 
   0   3   7      728.32      724.84     22.39 o 
   1   3   7     2821.07     2836.50     76.75 o 
   2   3   7     1587.94     1566.01     44.64 o 
   3   3   7      544.35      495.70     18.76 o 
   4   3   7      166.49      136.01     11.92 o 
   5   3   7      150.95      130.84     15.52 o 
  -6   4   7      450.32      496.16     41.76 o 
  -5   4   7      241.75      206.09     20.38 o 
  -4   4   7     1607.32     1535.25     60.51 o 
  -3   4   7       58.76       47.92     12.45 o 
  -2   4   7     2290.64     2072.50     58.19 o 
  -1   4   7      253.83      277.39     17.30 o 
   0   4   7     1264.04     1203.38     47.61 o 
   1   4   7     1811.22     1715.17     54.04 o 
   2   4   7      462.00      444.20     17.45 o 
   3   4   7     1781.12     1705.10     49.27 o 
   4   4   7       14.09       32.25     10.04 o 
   5   4   7      810.16      773.26     46.22 o 
  -6   5   7      707.54      770.75     56.60 o 
  -5   5   7       75.80      118.40     24.28 o 
  -4   5   7      310.79      302.19     23.15 o 
  -3   5   7     4077.70     3781.22    133.01 o 
  -2   5   7       31.22       21.75      4.80 o 
  -1   5   7      552.44      543.21     19.34 o 
   0   5   7     3936.90     3864.02    104.47 o 
   1   5   7     4161.09     4021.82    108.47 o 
   2   5   7      212.72      195.98     18.41 o 
   3   5   7      115.99      110.94     10.89 o 
   4   5   7     2761.92     2625.03     80.63 o 
   5   5   7      135.51      137.96     19.14 o 
  -5   6   7       41.96        3.15     22.47 o 
  -4   6   7       15.49       22.61     15.25 o 
  -3   6   7       63.73       58.74     15.25 o 
  -2   6   7        1.49        0.18      8.80 o 
  -1   6   7       76.31       64.23      9.26 o 
   0   6   7        0.45        6.80      8.04 o 
   1   6   7       37.25       21.04      8.34 o 
   2   6   7       15.61       17.10      8.71 o 
   3   6   7        0.26       -0.08     10.29 o 
   4   6   7        1.95        8.05     11.95 o 
   5   6   7        9.53       31.87     19.03 o 
  -5   7   7       13.17       20.96     24.71 o 
  -4   7   7        3.07      -11.54     15.87 o 
  -3   7   7     1437.81     1371.63     58.94 o 
  -2   7   7      350.00      318.70     27.26 o 
  -1   7   7       66.34       71.90     10.92 o 
   0   7   7     2848.33     2705.32     77.09 o 
   1   7   7     1326.98     1295.22     41.05 o 
   2   7   7      344.53      324.69     18.25 o 
   3   7   7       42.50       36.89     11.29 o 
   4   7   7     1719.48     1728.23     65.56 o 
  -5   8   7       21.45      -17.46     45.58 o 
  -4   8   7      570.29      517.12     34.95 o 
  -3   8   7       20.50       20.92     16.89 o 
  -2   8   7     1188.86     1243.21     61.48 o 
  -1   8   7      134.59      151.43     14.25 o 
   0   8   7      858.69      852.84     34.75 o 
   1   8   7      309.35      295.60     18.08 o 
   2   8   7      118.13      127.33     17.03 o 
   3   8   7      362.61      341.74     22.13 o 
   4   8   7        5.65       10.52     20.55 o 
  -4   9   7       51.75       52.80     20.66 o 
  -3   9   7      191.21      147.27     23.14 o 
  -2   9   7      589.96      643.55     38.46 o 
  -1   9   7      238.32      268.79     19.38 o 
   0   9   7       28.05       21.18     12.70 o 
   1   9   7      274.93      308.07     21.52 o 
   2   9   7      560.79      544.82     26.50 o 
   3   9   7      235.90      164.51     28.71 o 
  -3  10   7       26.79      -16.25     24.57 o 
  -2  10   7      144.82      166.78     24.58 o 
  -1  10   7       28.63       24.47     17.56 o 
   0  10   7      120.74      110.24     16.94 o 
   1  10   7      268.62      277.17     21.50 o 
   2  10   7       98.74       93.56     17.59 o 
   3  10   7      310.85      347.35     30.81 o 
  -2  11   7      271.77      328.32     33.11 o 
  -1  11   7      554.20      611.23     44.73 o 
   0  11   7        3.53       -5.39     21.35 o 
   1  11   7       15.33        1.55     16.90 o 
  -5   0   8     1485.67     1416.65    127.58 o 
  -4   0   8     4264.70     4378.35    164.36 o 
  -3   0   8      578.29      557.12     21.75 o 
  -2   0   8        2.25       11.39      5.22 o 
  -1   0   8    12118.37    12279.31    387.05 o 
   0   0   8     2805.47     2741.32    103.40 o 
   1   0   8      395.63      374.94     20.04 o 
   2   0   8     1824.80     1973.50     77.12 o 
   3   0   8     2451.76     2465.56     90.53 o 
   4   0   8      130.93      127.30     25.16 o 
   5   0   8      136.21      137.13     25.01 o 
  -5   1   8      529.96      495.54     32.70 o 
  -4   1   8      272.43      296.62     12.33 o 
  -3   1   8      292.67      307.21     16.19 o 
  -2   1   8      666.51      625.91     15.90 o 
  -1   1   8      310.21      346.29     10.07 o 
   0   1   8     1157.08     1105.97     28.85 o 
   1   1   8     1602.62     1593.55     44.48 o 
   2   1   8     1269.71     1278.59     37.03 o 
   3   1   8      701.39      748.39     22.83 o 
   4   1   8      543.30      510.22     24.49 o 
   5   1   8      186.89      182.12     16.93 o 
  -5   2   8      600.71      656.53     32.00 o 
  -4   2   8     2529.06     2672.09     93.74 o 
  -3   2   8      232.76      236.89     11.31 o 
  -2   2   8       14.54       16.03      5.45 o 
  -1   2   8     1819.18     1800.44     44.18 o 
   0   2   8     1647.22     1644.21     41.76 o 
   1   2   8       95.13      110.35      7.87 o 
   2   2   8     2155.52     2146.39     59.76 o 
   3   2   8     2411.11     2356.95     65.26 o 
   4   2   8        7.40       -1.96     10.47 o 
   5   2   8       16.77       14.09     12.78 o 
  -6   3   8       80.02      130.54     46.47 o 
  -5   3   8     1475.24     1398.33     55.68 o 
  -4   3   8      782.61      805.95     36.42 o 
  -3   3   8     1202.53     1175.08     46.80 o 
  -2   3   8     2718.82     2666.69     73.37 o 
  -1   3   8      266.14      274.27     13.32 o 
   0   3   8     4996.05     4922.76    130.95 o 
   1   3   8       41.72       23.91      8.15 o 
   2   3   8     2692.21     2579.92     71.29 o 
   3   3   8      790.24      718.74     25.88 o 
   4   3   8      562.05      511.81     24.76 o 
   5   3   8      927.54      888.10     38.35 o 
  -6   4   8      585.30      490.76     70.15 o 
  -5   4   8       24.91       20.37     15.05 o 
  -4   4   8       60.49       47.95     13.82 o 
  -3   4   8     1965.30     1961.93     73.52 o 
  -2   4   8     1098.94     1061.12     36.15 o 
  -1   4   8        8.31       10.53      4.69 o 
   0   4   8     1380.85     1361.73     39.76 o 
   1   4   8     3749.02     3446.38     93.42 o 
   2   4   8      110.42      101.45      9.17 o 
   3   4   8        6.89       17.98      8.85 o 
   4   4   8     1126.97      996.50     39.46 o 
   5   4   8      393.34      337.57     23.01 o 
  -6   5   8       12.44      -34.93     46.47 o 
  -5   5   8      301.91      331.44     25.70 o 
  -4   5   8      215.41      205.21     22.05 o 
  -3   5   8      656.23      570.72     35.69 o 
  -2   5   8      409.16      406.98     18.33 o 
  -1   5   8      519.35      537.05     20.88 o 
   0   5   8      151.82      150.92     15.14 o 
   1   5   8       55.29       57.54      8.28 o 
   2   5   8       27.93       16.85      8.17 o 
   3   5   8       50.36       56.08      9.78 o 
   4   5   8        3.53       -2.36     11.15 o 
   5   5   8      137.86      135.82     18.69 o 
  -5   6   8        2.63       -7.13     22.31 o 
  -4   6   8      133.07      126.14     18.48 o 
  -3   6   8     2103.73     1969.92     76.52 o 
  -2   6   8     1150.55     1144.30     36.08 o 
  -1   6   8      200.90      186.66     12.17 o 
   0   6   8     1703.06     1680.39     49.45 o 
   1   6   8     3712.97     3586.31     98.45 o 
   2   6   8       61.68       54.53     10.79 o 
   3   6   8       89.84       93.78     11.85 o 
   4   6   8     1718.91     1741.58     57.56 o 
   5   6   8      658.73      614.54     38.78 o 
  -5   7   8       61.41       44.00     27.53 o 
  -4   7   8      338.37      355.74     28.14 o 
  -3   7   8        9.01       27.19     16.03 o 
  -2   7   8      847.22      786.49     39.72 o 
  -1   7   8       11.39        6.35      9.53 o 
   0   7   8      714.63      670.49     26.13 o 
   1   7   8       77.94       76.09     11.23 o 
   2   7   8      181.82      155.85     13.95 o 
   3   7   8      120.44      145.53     16.56 o 
   4   7   8       11.77       19.00     13.80 o 
  -4   8   8        1.15        3.48     18.61 o 
  -3   8   8      663.54      605.90     57.90 o 
  -2   8   8     1288.66     1260.49     71.26 o 
  -1   8   8       14.52        7.76     13.18 o 
   0   8   8        2.96        8.95     11.19 o 
   1   8   8      833.37      827.19     32.78 o 
   2   8   8      434.63      415.06     21.97 o 
   3   8   8       92.70       71.96     17.42 o 
   4   8   8      354.12      328.74     27.63 o 
  -4   9   8      150.71      167.89     25.61 o 
  -3   9   8      236.61      223.21     26.48 o 
  -2   9   8      309.47      276.84     27.10 o 
  -1   9   8       48.94       43.70     24.90 o 
   0   9   8      354.22      359.73     21.56 o 
   1   9   8       71.98       74.68     15.96 o 
   2   9   8      340.84      388.69     28.62 o 
   3   9   8      227.59      240.78     21.55 o 
  -3  10   8       15.08       10.26     21.31 o 
  -2  10   8      212.11      167.54     25.45 o 
  -1  10   8      661.88      713.06     73.27 o 
   0  10   8      100.93      111.94     16.78 o 
   1  10   8        6.38       -4.42     14.61 o 
   2  10   8      352.91      343.53     23.45 o 
  -2  11   8        9.96       -8.71     23.00 o 
  -1  11   8        5.15       -6.11     22.08 o 
   0  11   8       29.84       41.83     20.14 o 
   1  11   8        0.06        0.51     17.41 o 
  -5   1   9      400.20      413.65     29.60 o 
  -4   1   9     5380.22     5477.27    161.01 o 
  -3   1   9       11.03       23.48      6.12 o 
  -2   1   9     1130.41     1113.01     26.07 o 
  -1   1   9     5792.75     5540.03    134.36 o 
   0   1   9     5899.82     5794.15    152.96 o 
   1   1   9      589.95      553.72     18.64 o 
   2   1   9      237.09      243.92     11.91 o 
   3   1   9     4489.01     4591.67    123.68 o 
   4   1   9      139.13      133.05     14.17 o 
   5   1   9       78.30       81.16     20.53 o 
  -5   2   9     1955.96     1977.53     89.16 o 
  -4   2   9        1.85       -1.93     10.74 o 
  -3   2   9     2668.76     2592.04     71.52 o 
  -2   2   9      246.44      234.70     12.29 o 
  -1   2   9     1411.68     1310.64     34.19 o 
   0   2   9     1336.60     1271.84     36.60 o 
   1   2   9      227.05      212.15     11.77 o 
   2   2   9     1977.80     2043.92     57.20 o 
   3   2   9       42.32       34.31      8.41 o 
   4   2   9     1051.32     1041.65     40.18 o 
   5   2   9      210.04      187.00     21.96 o 
  -5   3   9       95.36       94.52     16.19 o 
  -4   3   9      378.79      378.02     23.61 o 
  -3   3   9      905.54      885.66     32.08 o 
  -2   3   9      724.40      700.25     23.52 o 
  -1   3   9      905.04      961.88     27.97 o 
   0   3   9     1718.45     1739.33     49.02 o 
   1   3   9      972.82      894.34     28.03 o 
   2   3   9      320.26      306.50     14.05 o 
   3   3   9      330.41      323.64     15.24 o 
   4   3   9      429.22      414.61     26.32 o 
   5   3   9      239.52      229.52     19.87 o 
  -6   4   9       10.90       80.81     44.99 o 
  -5   4   9     1023.97      951.66     44.53 o 
  -4   4   9      112.98      114.05     16.66 o 
  -3   4   9     2562.48     2405.00     88.34 o 
  -2   4   9      635.10      606.71     21.79 o 
  -1   4   9     2529.11     2545.91     64.44 o 
   0   4   9     1145.94     1087.94     33.02 o 
   1   4   9      545.24      486.50     18.69 o 
   2   4   9     1213.47     1176.93     39.79 o 
   3   4   9        0.39        6.59      9.27 o 
   4   4   9      605.12      598.74     28.93 o 
   5   4   9       77.95       76.67     16.27 o 
  -5   5   9      209.99      227.64     23.46 o 
  -4   5   9      348.00      371.64     26.40 o 
  -3   5   9     1115.93     1066.38     47.08 o 
  -2   5   9     3067.14     2858.72     79.55 o 
  -1   5   9       77.51       73.05      7.66 o 
   0   5   9       41.53       37.33     10.24 o 
   1   5   9     4093.39     3731.91    102.14 o 
   2   5   9      561.44      570.83     33.60 o 
   3   5   9      111.31       97.28     11.13 o 
   4   5   9      664.49      649.05     31.22 o 
   5   5   9      840.75      870.30     40.33 o 
  -5   6   9        7.71        4.40     18.04 o 
  -4   6   9        5.86        9.20     16.13 o 
  -3   6   9        0.19       -6.48     13.90 o 
  -2   6   9        7.57       10.48     15.65 o 
  -1   6   9       98.39       85.04      9.48 o 
   0   6   9       34.06       24.71     10.21 o 
   1   6   9      358.52      346.14     17.23 o 
   2   6   9        1.13       -0.57      9.03 o 
   3   6   9      145.44      125.67     14.07 o 
   4   6   9       16.65       34.87     15.09 o 
  -5   7   9      162.99      196.08     32.29 o 
  -4   7   9      189.39      195.40     23.23 o 
  -3   7   9      470.05      410.34     29.71 o 
  -2   7   9     2615.40     2592.63     96.03 o 
  -1   7   9      101.49       89.67     14.56 o 
   0   7   9        5.25        0.55      9.38 o 
   1   7   9     1231.01     1221.46     39.87 o 
   2   7   9      507.61      461.52     21.85 o 
   3   7   9       15.64       12.23     11.99 o 
   4   7   9      322.12      294.16     23.53 o 
  -4   8   9       36.25       17.04     19.15 o 
  -3   8   9      382.92      350.25     29.09 o 
  -2   8   9      344.33      404.68     29.98 o 
  -1   8   9      339.19      319.66     18.76 o 
   0   8   9      603.71      537.65     31.15 o 
   1   8   9      136.06      143.03     14.97 o 
   2   8   9      386.73      426.16     22.66 o 
   3   8   9        0.19       11.49     14.24 o 
  -4   9   9      169.31       72.22     56.83 o 
  -3   9   9       87.92       74.23     21.13 o 
  -2   9   9      252.96      236.46     26.15 o 
  -1   9   9      262.49      281.00     38.15 o 
   0   9   9       58.10       42.05     14.21 o 
   1   9   9      146.05      163.85     18.73 o 
   2   9   9      502.09      520.68     26.36 o 
   3   9   9      295.32      285.00     23.37 o 
  -3  10   9      253.96      232.25     29.38 o 
  -2  10   9       41.67       23.27     23.33 o 
  -1  10   9      244.69      259.69     28.88 o 
   0  10   9       99.79       88.82     17.14 o 
   1  10   9       55.79       44.04     16.37 o 
   2  10   9      108.39      107.19     18.47 o 
  -1  11   9      429.76      394.06     34.91 o 
   0  11   9      278.70      323.69     38.02 o 
  -5   0  10        3.63       50.62     38.78 o 
  -4   0  10     4575.27     4529.81    215.74 o 
  -3   0  10      830.10      824.59     55.63 o 
  -2   0  10     2055.75     2102.90     79.89 o 
  -1   0  10     2455.27     2351.65     90.88 o 
   0   0  10    12852.13    12355.43    457.31 o 
   1   0  10       34.18       41.88      9.79 o 
   2   0  10      755.69      735.19     51.22 o 
   3   0  10     2885.83     3145.99    121.70 o 
   4   0  10     1121.74     1181.28    104.49 o 
   5   0  10       74.55       60.68     20.93 o 
  -5   1  10      512.42      538.63     49.05 o 
  -4   1  10       92.01       95.64      9.99 o 
  -3   1  10     1351.81     1328.09     43.14 o 
  -2   1  10      149.01      165.55      8.83 o 
  -1   1  10     1408.79     1410.71     36.84 o 
   0   1  10       50.50       33.30      6.38 o 
   1   1  10      242.85      216.51     10.92 o 
   2   1  10      372.74      333.12     14.71 o 
   3   1  10        8.88       27.50      9.15 o 
   4   1  10      600.02      546.18     26.46 o 
   5   1  10        0.17      -10.98     15.89 o 
  -5   2  10       33.39       42.80     17.36 o 
  -4   2  10     1859.58     1873.47     69.14 o 
  -3   2  10      818.60      803.68     32.47 o 
  -2   2  10       57.42       66.45      7.78 o 
  -1   2  10      996.44      964.23     29.05 o 
   0   2  10     2691.69     2691.80     73.34 o 
   1   2  10      244.06      231.39     13.14 o 
   2   2  10      213.17      202.00     11.80 o 
   3   2  10     1572.06     1604.49     47.28 o 
   4   2  10      443.80      425.60     23.46 o 
   5   2  10        1.83       15.05     13.96 o 
  -5   3  10     1246.90     1302.83     65.36 o 
  -4   3  10      140.58      121.49     16.23 o 
  -3   3  10     3363.34     3160.73     96.64 o 
  -2   3  10       36.80       44.03      7.39 o 
  -1   3  10     4192.53     4289.84    105.33 o 
   0   3  10      780.43      727.33     23.90 o 
   1   3  10     2226.73     2237.27     62.76 o 
   2   3  10     1087.00     1023.31     35.68 o 
   3   3  10      471.28      451.25     24.82 o 
   4   3  10      754.84      776.50     39.24 o 
   5   3  10        3.55       23.69     14.67 o 
  -5   4  10      277.24      265.40     23.18 o 
  -4   4  10      105.86       92.71     18.30 o 
  -3   4  10      580.97      568.93     30.96 o 
  -2   4  10     3749.30     3583.73    109.07 o 
  -1   4  10      323.93      365.04     14.44 o 
   0   4  10        8.87        8.00      6.64 o 
   1   4  10     1163.82     1118.87     37.07 o 
   2   4  10     1107.78     1050.88     33.48 o 
   3   4  10       44.99       37.45      9.80 o 
   4   4  10      207.76      208.67     18.38 o 
   5   4  10      528.89      536.31     52.34 o 
  -5   5  10       17.51       29.73     17.33 o 
  -4   5  10       27.61       16.85     15.90 o 
  -3   5  10      293.74      285.92     22.94 o 
  -2   5  10        2.72       16.36      9.43 o 
  -1   5  10      996.76      954.96     30.98 o 
   0   5  10       73.59       59.16     13.99 o 
   1   5  10     1223.73     1155.81     36.39 o 
   2   5  10       92.16       91.53     10.66 o 
   3   5  10      393.39      425.78     25.62 o 
   4   5  10       50.84       68.46     15.56 o 
  -5   6  10      768.11      816.61     55.58 o 
  -4   6  10      323.99      284.05     25.97 o 
  -3   6  10       11.85      -10.61     14.65 o 
  -2   6  10     3740.54     3667.43    144.97 o 
  -1   6  10      549.00      554.45     22.04 o 
   0   6  10      304.67      301.00     19.79 o 
   1   6  10     1293.18     1199.43     38.33 o 
   2   6  10     1704.40     1690.72     51.22 o 
   3   6  10       68.52       64.59     12.69 o 
   4   6  10       38.30       32.76     15.44 o 
  -4   7  10        5.09      -15.36     17.80 o 
  -3   7  10      422.45      409.04     30.55 o 
  -2   7  10       80.81       53.33     17.06 o 
  -1   7  10      672.44      629.40     29.76 o 
   0   7  10      152.76      129.02     13.15 o 
   1   7  10      461.84      422.70     20.36 o 
   2   7  10      124.99      105.29     13.37 o 
   3   7  10       75.50       89.52     15.26 o 
   4   7  10       64.66       63.81     17.95 o 
  -4   8  10       32.18        7.68     20.04 o 
  -3   8  10      134.47      111.73     21.84 o 
  -2   8  10      767.84      730.90     41.33 o 
  -1   8  10       86.26       97.46     22.01 o 
   0   8  10        6.87       20.25     11.86 o 
   1   8  10      552.85      555.28     28.59 o 
   2   8  10      984.71      986.52     41.14 o 
   3   8  10       85.36      104.36     17.24 o 
  -3   9  10      497.20      575.47     42.85 o 
  -2   9  10        1.27        2.76     18.31 o 
  -1   9  10      635.62      669.47     45.97 o 
   0   9  10       49.88       23.27     14.78 o 
   1   9  10      308.99      366.10     23.74 o 
   2   9  10      130.99      159.31     18.00 o 
  -2  10  10       15.00        8.87     21.33 o 
  -1  10  10      379.64      481.68     49.56 o 
   0  10  10      306.92      293.61     29.64 o 
   1  10  10        7.91        6.88     16.88 o 
  -5   1  11       70.88      101.19     28.37 o 
  -4   1  11     1783.86     1629.82     84.67 o 
  -3   1  11     2026.51     2047.37     63.90 o 
  -2   1  11      745.37      704.04     21.26 o 
  -1   1  11      120.44      106.02      8.33 o 
   0   1  11     8224.59     8013.48    210.47 o 
   1   1  11      822.62      819.86     26.91 o 
   2   1  11      574.51      592.37     21.64 o 
   3   1  11      873.71      908.64     32.50 o 
   4   1  11     1665.62     1677.41     65.32 o 
   5   1  11        1.80      -15.59     18.24 o 
  -5   2  11      227.94      251.04     28.74 o 
  -4   2  11      771.88      789.12     35.78 o 
  -3   2  11     1296.16     1228.81     42.06 o 
  -2   2  11      512.31      477.63     21.71 o 
  -1   2  11     2815.95     2754.76     75.17 o 
   0   2  11       58.86       45.22      7.28 o 
   1   2  11     2656.51     2604.99     71.82 o 
   2   2  11       56.20       62.09      9.14 o 
   3   2  11     1034.45     1046.59     34.00 o 
   4   2  11      221.84      255.69     25.34 o 
   5   2  11      165.18      157.84     18.52 o 
  -5   3  11       51.45       57.82     19.74 o 
  -4   3  11       77.51       76.99     15.14 o 
  -3   3  11      927.76      902.30     37.90 o 
  -2   3  11     1571.85     1484.57     49.25 o 
  -1   3  11      342.70      357.01     19.39 o 
   0   3  11      122.25       95.73      8.74 o 
   1   3  11      597.82      625.76     22.39 o 
   2   3  11      561.25      533.86     20.96 o 
   3   3  11      357.79      355.31     18.80 o 
   4   3  11      289.75      251.32     19.43 o 
   5   3  11      153.92      151.76     21.53 o 
  -5   4  11       40.73       75.79     21.98 o 
  -4   4  11      423.92      427.31     28.20 o 
  -3   4  11      822.30      854.68     44.47 o 
  -2   4  11      403.08      377.52     19.71 o 
  -1   4  11     2290.71     2120.95     60.42 o 
   0   4  11      166.55      164.89     11.65 o 
   1   4  11     2175.88     2126.63     60.76 o 
   2   4  11        2.51       -7.92      8.24 o 
   3   4  11      948.73      975.87     35.29 o 
   4   4  11      104.19       93.46     18.07 o 
  -5   5  11      995.24     1015.70     90.23 o 
  -4   5  11       39.34       63.32     17.35 o 
  -3   5  11        1.63       -6.59     14.57 o 
  -2   5  11     3078.81     2983.19    102.52 o 
  -1   5  11      651.46      658.73     24.89 o 
   0   5  11      550.86      535.41     22.83 o 
   1   5  11      778.39      691.71     28.55 o 
   2   5  11     3138.61     3036.31     85.42 o 
   3   5  11       14.18       25.68     11.08 o 
   4   5  11       37.27       19.85     14.57 o 
  -5   6  11       39.38       40.96     20.50 o 
  -4   6  11       33.35       26.73     18.46 o 
  -3   6  11      113.71      123.71     23.67 o 
  -2   6  11       23.40       35.90     15.05 o 
  -1   6  11      116.59      111.25     12.38 o 
   0   6  11        5.63       -3.97      9.01 o 
   1   6  11        4.12       -5.03      9.73 o 
   2   6  11        0.57       -4.85     10.10 o 
   3   6  11       10.91       28.25     12.59 o 
   4   6  11        9.96       -0.86     15.79 o 
  -4   7  11        4.99       15.69     19.28 o 
  -3   7  11        7.72      -11.97     16.07 o 
  -2   7  11     1465.28     1380.01     59.78 o 
  -1   7  11      867.77      844.37     40.01 o 
   0   7  11       86.41      103.63     14.12 o 
   1   7  11      240.36      219.91     20.89 o 
   2   7  11     1351.81     1414.75     45.80 o 
   3   7  11       28.77       32.05     14.07 o 
  -4   8  11      150.99      125.80     25.19 o 
  -3   8  11      299.08      358.54     30.52 o 
  -2   8  11       29.36       44.47     19.82 o 
  -1   8  11      664.75      622.62     56.27 o 
   0   8  11       16.87       -6.95     11.35 o 
   1   8  11      711.88      656.48     30.61 o 
   2   8  11       53.39       68.30     14.25 o 
   3   8  11      336.03      310.47     22.82 o 
  -3   9  11       54.86       35.48     21.81 o 
  -2   9  11       37.35       73.94     23.95 o 
  -1   9  11      301.36      325.09     34.18 o 
   0   9  11      213.07      178.59     21.14 o 
   1   9  11       68.11       88.22     15.92 o 
   2   9  11      224.20      207.39     19.64 o 
  -2  10  11       70.04      106.14     40.11 o 
  -1  10  11      138.75      128.80     26.13 o 
   0  10  11        9.82       -0.76     21.27 o 
   1  10  11      176.56      192.68     20.46 o 
  -4   0  12      210.83      230.95     23.30 o 
  -3   0  12     2932.68     2971.54    115.42 o 
  -2   0  12        6.22        4.02     10.57 o 
  -1   0  12       15.16       17.19      9.93 o 
   0   0  12     6472.13     6085.24    228.26 o 
   1   0  12     1465.23     1450.03     85.73 o 
   2   0  12     1357.25     1339.34     57.09 o 
   3   0  12      107.68      112.00     15.94 o 
   4   0  12     2915.73     2960.04    139.17 o 
  -5   1  12        0.72      -20.88     20.88 o 
  -4   1  12      294.41      328.84     28.85 o 
  -3   1  12      169.12      173.73     12.89 o 
  -2   1  12      398.41      414.06     17.37 o 
  -1   1  12      730.08      695.14     23.31 o 
   0   1  12      268.89      246.45     12.51 o 
   1   1  12      566.75      533.80     20.17 o 
   2   1  12       47.85       42.89      8.84 o 
   3   1  12      284.79      302.61     23.67 o 
   4   1  12        7.32       20.39     15.38 o 
  -5   2  12        0.96      -16.47     16.47 o 
  -4   2  12      206.44      227.70     23.55 o 
  -3   2  12     1724.60     1685.13     60.47 o 
  -2   2  12      140.23      163.38     12.44 o 
  -1   2  12       34.59       23.21      7.26 o 
   0   2  12     1924.86     1871.22     53.19 o 
   1   2  12     1795.01     1795.46     51.64 o 
   2   2  12        0.91        8.63      8.30 o 
   3   2  12      177.22      140.34     13.23 o 
   4   2  12      935.91      989.86     42.89 o 
  -5   3  12       53.62       51.88     19.28 o 
  -4   3  12     1036.14     1063.49     46.82 o 
  -3   3  12       68.65       80.60     23.41 o 
  -2   3  12     1267.61     1220.39     42.50 o 
  -1   3  12     1057.33     1049.68     32.67 o 
   0   3  12      678.58      689.91     23.91 o 
   1   3  12     2541.93     2457.61     69.12 o 
   2   3  12      142.65      181.17     15.19 o 
   3   3  12     1833.67     1848.88     58.94 o 
   4   3  12        0.23      -10.15     13.13 o 
  -5   4  12      533.73      476.89     43.61 o 
  -4   4  12      209.18      154.51     29.86 o 
  -3   4  12       54.42       41.28     20.47 o 
  -2   4  12     1089.73     1070.15     39.16 o 
  -1   4  12      843.23      797.45     27.29 o 
   0   4  12       32.03       16.68      8.17 o 
   1   4  12      190.46      192.26     12.87 o 
   2   4  12     1992.29     1812.95     53.83 o 
   3   4  12      278.70      270.72     17.75 o 
   4   4  12        8.73       18.29     14.84 o 
  -5   5  12       69.73       67.56     22.81 o 
  -4   5  12      113.00      122.11     23.93 o 
  -3   5  12        2.02        2.89     14.87 o 
  -2   5  12      141.51      133.06     14.11 o 
  -1   5  12       68.78       55.11      9.21 o 
   0   5  12       64.53       57.00     10.52 o 
   1   5  12      215.82      205.20     14.02 o 
   2   5  12       23.49       17.56     10.01 o 
   3   5  12      229.20      218.76     16.88 o 
   4   5  12        2.54       11.31     14.79 o 
  -4   6  12       94.84       53.63     19.97 o 
  -3   6  12      205.41      199.28     23.06 o 
  -2   6  12     1010.23     1020.93     47.55 o 
  -1   6  12     1876.91     1804.10     61.16 o 
   0   6  12       32.61       20.08      9.79 o 
   1   6  12       19.23        9.59     11.18 o 
   2   6  12     1574.12     1478.96     46.85 o 
   3   6  12      194.35      189.41     17.19 o 
  -4   7  12       75.54       64.80     21.93 o 
  -3   7  12       64.67       84.92     22.55 o 
  -2   7  12        8.19       10.82     17.46 o 
  -1   7  12      280.75      267.25     20.07 o 
   0   7  12        8.33       19.58     11.99 o 
   1   7  12      376.22      361.79     19.65 o 
   2   7  12        6.63        7.56     12.08 o 
   3   7  12      212.63      238.09     19.50 o 
  -3   8  12        3.20        0.13     22.30 o 
  -2   8  12       93.95       93.19     26.70 o 
  -1   8  12      571.42      531.59     34.72 o 
   0   8  12      101.19       55.79     13.19 o 
   1   8  12       44.54       43.61     13.23 o 
   2   8  12      475.03      496.90     25.78 o 
  -2   9  12      235.54      216.10     50.72 o 
  -1   9  12      129.40      100.79     22.89 o 
   0   9  12      179.34      186.64     20.88 o 
   1   9  12      215.94      221.78     23.33 o 
  -5   1  13       11.84       46.42     26.93 o 
  -4   1  13       29.79        4.84     26.05 o 
  -3   1  13     1806.47     1820.87     70.19 o 
  -2   1  13      663.70      677.63     24.44 o 
  -1   1  13       33.29       42.43      8.09 o 
   0   1  13     1540.64     1464.04     43.17 o 
   1   1  13     1948.81     2110.75     59.87 o 
   2   1  13      100.99       86.35     10.45 o 
   3   1  13        3.86      -10.59     10.59 o 
   4   1  13     1606.05     1763.84     90.49 o 
  -5   2  13      394.19      427.17     48.82 o 
  -4   2  13      764.32      809.34     45.67 o 
  -3   2  13      326.39      318.41     21.39 o 
  -2   2  13     1179.77     1096.52     38.69 o 
  -1   2  13       32.23       23.17      7.86 o 
   0   2  13      728.39      650.59     24.89 o 
   1   2  13      288.73      248.19     13.68 o 
   2   2  13      281.41      276.71     16.69 o 
   3   2  13      659.25      606.31     26.31 o 
   4   2  13       45.67       55.77     14.80 o 
  -5   3  13      174.03      186.35     25.63 o 
  -4   3  13      162.24      161.02     22.01 o 
  -3   3  13      338.79      355.28     25.04 o 
  -2   3  13      672.02      661.57     28.57 o 
  -1   3  13      341.54      338.88     17.76 o 
   0   3  13      109.51      104.42     10.12 o 
   1   3  13      345.91      329.75     17.89 o 
   2   3  13      651.28      690.14     26.03 o 
   3   3  13      294.21      297.17     24.24 o 
   4   3  13       80.45       74.95     16.65 o 
  -5   4  13      399.70      448.96     36.87 o 
  -4   4  13      193.57      214.01     22.69 o 
  -3   4  13      142.90      149.00     19.35 o 
  -2   4  13      513.80      553.89     27.55 o 
  -1   4  13       24.68       31.97     11.52 o 
   0   4  13      664.34      650.51     24.31 o 
   1   4  13      266.31      272.35     17.59 o 
   2   4  13      355.21      365.28     18.78 o 
   3   4  13      390.99      394.00     21.44 o 
   4   4  13       74.12       80.13     17.33 o 
  -4   5  13      638.45      626.83     44.73 o 
  -3   5  13      161.24      156.12     20.78 o 
  -2   5  13       88.26       93.25     21.96 o 
  -1   5  13     1811.50     1821.12     95.98 o 
   0   5  13      100.57      106.99     11.24 o 
   1   5  13        3.67       11.19      9.81 o 
   2   5  13     1176.28     1157.55     38.64 o 
   3   5  13      490.04      489.55     30.99 o 
  -4   6  13       14.50       24.85     19.15 o 
  -3   6  13       20.30       31.58     17.84 o 
  -2   6  13        1.58      -10.75     15.62 o 
  -1   6  13       63.48       39.06     12.55 o 
   0   6  13        0.24       -1.25      9.82 o 
   1   6  13       37.28       32.37     11.85 o 
   2   6  13        1.88        9.30     11.65 o 
   3   6  13        8.04        6.76     13.40 o 
  -4   7  13      527.39      534.81     38.06 o 
  -3   7  13        6.87       10.82     18.73 o 
  -2   7  13       36.79       29.46     17.79 o 
  -1   7  13     1290.54     1234.66     56.08 o 
   0   7  13      219.81      229.47     16.39 o 
   1   7  13       35.72       41.96     12.68 o 
   2   7  13      331.40      359.13     20.96 o 
  -3   8  13       21.55        5.45     20.67 o 
  -2   8  13      293.34      356.61     37.88 o 
  -1   8  13       13.45        1.16     18.26 o 
   0   8  13      260.19      298.62     27.22 o 
   1   8  13      142.46      174.97     20.19 o 
   2   8  13      120.53      145.09     17.37 o 
  -2   9  13       28.33       46.30     24.11 o 
  -1   9  13       65.62       66.28     23.14 o 
   0   9  13      229.81      197.87     27.22 o 
   1   9  13      116.71       84.06     51.80 o 
  -4   0  14      602.15      667.77     77.55 o 
  -3   0  14     1299.14     1307.87     71.83 o 
  -2   0  14     3750.67     3784.91    147.03 o 
  -1   0  14       44.06       24.31     17.08 o 
   0   0  14       33.31       21.92     12.55 o 
   1   0  14     1997.93     2000.95     81.40 o 
   2   0  14      209.40      233.92     36.68 o 
   3   0  14       37.22       41.46     28.27 o 
   4   0  14      756.43      816.59     53.67 o 
  -5   1  14      200.10      113.24     32.35 o 
  -4   1  14       71.41       65.92     19.14 o 
  -3   1  14      301.33      290.78     22.77 o 
  -2   1  14      281.07      321.20     16.27 o 
  -1   1  14      216.08      247.17     13.63 o 
   0   1  14      434.45      435.41     18.35 o 
   1   1  14       34.23       36.22     10.08 o 
   2   1  14      213.50      238.48     14.91 o 
   3   1  14       13.47       16.80     13.00 o 
   4   1  14       34.81       25.25     15.04 o 
  -5   2  14      109.56      114.45     33.35 o 
  -4   2  14       10.12       32.37     17.14 o 
  -3   2  14      489.17      420.92     33.84 o 
  -2   2  14     1087.75     1116.07     40.03 o 
  -1   2  14       59.06       48.41      8.75 o 
   0   2  14       65.46       53.35      9.54 o 
   1   2  14      904.90      948.63     31.34 o 
   2   2  14      470.55      488.40     21.53 o 
   3   2  14       41.06       15.21     13.20 o 
   4   2  14      191.99      215.35     20.65 o 
  -5   3  14      655.45      674.81     63.01 o 
  -4   3  14      195.98      226.25     28.14 o 
  -3   3  14      944.71      906.39     43.11 o 
  -2   3  14      634.93      608.95     27.50 o 
  -1   3  14      598.50      589.27     22.63 o 
   0   3  14      634.82      683.78     25.18 o 
   1   3  14       49.51       36.12     12.09 o 
   2   3  14      447.41      484.41     21.81 o 
   3   3  14       60.02       56.74     13.00 o 
  -4   4  14      665.11      667.21     60.36 o 
  -3   4  14        0.77       -8.87     16.53 o 
  -2   4  14       35.42       26.39     14.72 o 
  -1   4  14     1053.32      966.63     37.15 o 
   0   4  14      375.50      388.24     21.67 o 
   1   4  14       24.75       21.58     10.35 o 
   2   4  14      406.99      376.55     19.53 o 
   3   4  14      427.71      397.50     22.60 o 
  -4   5  14       16.61       33.51     20.43 o 
  -3   5  14      312.61      334.83     33.67 o 
  -2   5  14        1.74       12.01     15.32 o 
  -1   5  14      247.24      239.79     17.98 o 
   0   5  14       75.06       64.19     11.08 o 
   1   5  14       62.39       65.43     11.91 o 
   2   5  14      127.63      150.07     14.78 o 
   3   5  14        0.79        1.47     13.11 o 
  -4   6  14      959.13      921.79     82.46 o 
  -3   6  14        6.72        2.11     18.54 o 
  -2   6  14       50.01       45.40     18.09 o 
  -1   6  14     1499.18     1480.43     53.17 o 
   0   6  14      715.39      737.18     32.01 o 
   1   6  14      123.52      143.65     14.35 o 
   2   6  14      144.44      147.61     18.28 o 
  -3   7  14       55.32       68.60     22.34 o 
  -2   7  14      149.56      153.84     22.67 o 
  -1   7  14        7.60        4.16     17.36 o 
   0   7  14      168.62      162.82     18.40 o 
   1   7  14       20.27       11.26     12.68 o 
   2   7  14       98.52       98.22     15.75 o 
  -2   8  14        4.24        2.04     20.39 o 
  -1   8  14      196.80      166.33     24.97 o 
   0   8  14      302.74      298.41     23.74 o 
   1   8  14       31.07        5.72     14.27 o 
  -5   1  15      280.85      272.55     43.81 o 
  -4   1  15      211.11      218.48     26.91 o 
  -3   1  15      283.21      300.85     22.09 o 
  -2   1  15     2591.19     2629.29     82.63 o 
  -1   1  15       12.68       17.61      8.83 o 
   0   1  15      205.03      207.73     13.27 o 
   1   1  15     1311.64     1402.46     43.32 o 
   2   1  15     1091.59     1173.20     38.09 o 
   3   1  15       18.55       11.09     13.49 o 
  -5   2  15      353.61      396.46     50.58 o 
  -4   2  15        8.85        5.79     17.81 o 
  -3   2  15      949.17      981.21     52.53 o 
  -2   2  15      265.31      252.38     17.41 o 
  -1   2  15     1382.67     1391.82     42.77 o 
   0   2  15      486.41      451.49     19.57 o 
   1   2  15      779.34      814.88     35.08 o 
   2   2  15      348.48      322.56     18.01 o 
   3   2  15      127.58      162.26     17.73 o 
  -4   3  15      141.74      108.07     21.82 o 
  -3   3  15      152.99      131.95     19.15 o 
  -2   3  15      406.42      441.63     23.54 o 
  -1   3  15      334.15      376.34     22.87 o 
   0   3  15       83.46       90.85     11.14 o 
   1   3  15      207.91      207.41     14.94 o 
   2   3  15      403.52      420.65     20.93 o 
   3   3  15      158.99      158.69     17.83 o 
  -4   4  15       54.56       75.65     22.65 o 
  -3   4  15      706.73      733.92     40.43 o 
  -2   4  15        0.55        2.05     15.08 o 
  -1   4  15      716.17      738.66     31.92 o 
   0   4  15      144.25      146.67     12.94 o 
   1   4  15      383.94      409.36     20.28 o 
   2   4  15      285.08      303.31     18.19 o 
   3   4  15       74.52       86.05     16.77 o 
  -4   5  15      837.86      838.96     77.26 o 
  -3   5  15       24.80       22.28     18.92 o 
  -2   5  15      127.68      162.45     21.58 o 
  -1   5  15      815.92      784.95     34.22 o 
   0   5  15     1260.69     1265.01     41.35 o 
   1   5  15        8.95       14.04     11.37 o 
   2   5  15        6.51        9.53     12.46 o 
  -3   6  15        0.12        9.01     18.20 o 
  -2   6  15       36.79       51.07     18.54 o 
  -1   6  15        7.27        4.50     16.83 o 
   0   6  15       48.46       47.56     14.45 o 
   1   6  15        3.97       10.06     14.96 o 
   2   6  15        9.44        6.40     13.15 o 
  -3   7  15      174.55       98.86     57.13 o 
  -2   7  15       51.54       45.38     20.06 o 
  -1   7  15      235.68      253.55     25.79 o 
   0   7  15      758.00      781.81     36.66 o 
   1   7  15        3.95      -12.82     12.82 o 
  -1   8  15      125.48      164.00     25.23 o 
   0   8  15       56.74       97.59     22.38 o 
  -4   0  16       48.94       39.66     35.82 o 
  -3   0  16        9.85       -4.74     27.23 o 
  -2   0  16     1937.23     1913.39    100.97 o 
  -1   0  16      192.54      211.66     19.78 o 
   0   0  16      286.10      281.64     22.58 o 
   1   0  16      670.46      683.73     37.49 o 
   2   0  16     1513.03     1610.82     85.61 o 
   3   0  16        7.80       27.68     29.60 o 
  -4   1  16       36.92       32.26     34.04 o 
  -3   1  16      128.84      149.96     26.83 o 
  -2   1  16        0.36       17.73     11.65 o 
  -1   1  16      200.63      218.42     14.45 o 
   0   1  16       52.45       42.00     10.16 o 
   1   1  16      266.35      295.97     16.83 o 
   2   1  16       54.82       51.07     12.16 o 
   3   1  16      154.02      206.02     31.91 o 
  -4   2  16       10.30        8.97     18.45 o 
  -3   2  16       26.21        2.49     17.53 o 
  -2   2  16      821.72      903.87     38.98 o 
  -1   2  16      263.81      295.11     18.83 o 
   0   2  16       10.70       13.84      9.71 o 
   1   2  16      404.79      459.71     22.69 o 
   2   2  16      807.77      921.09     41.59 o 
   3   2  16       25.40       63.12     16.27 o 
  -4   3  16      204.58      191.71     26.79 o 
  -3   3  16      496.88      601.67     40.94 o 
  -2   3  16       37.77       34.21     12.97 o 
  -1   3  16     1026.32     1118.79     43.31 o 
   0   3  16       27.64       33.08     10.95 o 
   1   3  16      868.43      883.85     32.19 o 
   2   3  16      159.59      186.64     16.12 o 
  -4   4  16      462.38      476.37     42.39 o 
  -3   4  16      282.50      307.69     30.45 o 
  -2   4  16        5.85       14.13     16.05 o 
  -1   4  16      235.18      243.63     18.93 o 
   0   4  16      887.53      872.56     31.88 o 
   1   4  16       23.53       30.49     11.70 o 
   2   4  16        0.03       19.43     12.59 o 
  -3   5  16       60.41       54.76     20.69 o 
  -2   5  16       55.83       84.30     20.24 o 
  -1   5  16      111.10       89.09     17.46 o 
   0   5  16       22.08       23.25     13.77 o 
   1   5  16       83.61      109.24     15.45 o 
   2   5  16        0.59       -1.70     13.56 o 
  -3   6  16      309.73      358.58     42.34 o 
  -2   6  16       98.57      147.92     22.79 o 
  -1   6  16       94.83       58.82     19.09 o 
   0   6  16     1154.43     1174.69     46.42 o 
   1   6  16       56.39       66.47     14.15 o 
  -2   7  16        0.27       38.78     47.36 o 
  -1   7  16       69.34       82.32     22.24 o 
   0   7  16       18.78       18.24     16.27 o 
  -4   1  17       43.71      -31.08     35.22 o 
  -3   1  17       76.04       82.32     19.59 o 
  -2   1  17      575.55      631.60     47.77 o 
  -1   1  17      837.71      884.12     35.33 o 
   0   1  17       14.37        5.00     10.60 o 
   1   1  17       70.96       73.62     17.52 o 
   2   1  17      930.77     1069.13     41.41 o 
  -4   2  17      294.62      329.57     58.31 o 
  -3   2  17       81.38       71.68     20.83 o 
  -2   2  17      211.11      238.73     21.99 o 
  -1   2  17      333.47      368.06     22.12 o 
   0   2  17       39.19       53.08     11.45 o 
   1   2  17      480.26      533.22     24.09 o 
   2   2  17        4.86       -6.73     12.71 o 
  -3   3  17      176.60      176.69     25.53 o 
  -2   3  17       80.39      119.63     19.20 o 
  -1   3  17      163.91      187.13     18.95 o 
   0   3  17      189.52      207.31     15.46 o 
   1   3  17       75.62       63.48     13.02 o 
   2   3  17      109.13       95.33     14.87 o 
  -3   4  17       37.43       41.43     21.82 o 
  -2   4  17      272.84      335.77     28.01 o 
  -1   4  17      162.18      148.56     17.02 o 
   0   4  17      111.34      137.06     16.73 o 
   1   4  17      248.63      279.18     19.39 o 
   2   4  17        7.08       43.90     65.71 o 
  -2   5  17       10.61       16.82     18.25 o 
  -1   5  17        9.22       18.46     17.47 o 
   0   5  17      846.74      923.94     43.44 o 
   1   5  17      167.57      188.20     17.32 o 
  -2   6  17        1.06       24.57     47.36 o 
  -1   6  17        6.01      -16.66     16.66 o 
   0   6  17       29.00       54.37     16.50 o 
  -3   0  18      180.93      190.92     49.14 o 
  -2   0  18      188.69      184.55     27.68 o 
  -1   0  18     1493.09     1812.22     98.75 o 
   0   0  18        3.80      -14.44     14.44 o 
   1   0  18       37.69       52.53     18.89 o 
   2   0  18      575.10      586.29     37.88 o 
  -3   1  18        0.05       -0.08     18.85 o 
  -2   1  18      151.53      181.98     19.70 o 
  -1   1  18       19.41       21.41     13.36 o 
   0   1  18       81.15       69.16     18.53 o 
   1   1  18       77.43       92.27     13.93 o 
   2   1  18       12.13       23.19     13.41 o 
  -3   2  18        3.42       18.04     19.95 o 
  -2   2  18       91.11      106.34     18.97 o 
  -1   2  18      427.75      515.50     53.23 o 
   0   2  18       76.49       83.53     14.11 o 
   1   2  18       15.63       -1.32     12.22 o 
  -3   3  18        6.17       12.59     32.20 o 
  -2   3  18      353.43      391.03     42.63 o 
  -1   3  18       32.94       57.19     15.25 o 
   0   3  18      294.62      361.89     23.63 o 
   1   3  18      120.53      116.98     15.24 o 
  -2   4  18       30.11       32.54     18.81 o 
  -1   4  18        2.42       -0.21     14.19 o 
   0   4  18      249.24      229.97     20.64 o 
   1   4  18      204.35      216.55     18.10 o 
  -1   5  18        1.81       32.23     19.66 o 
   0   5  18       76.33      105.08     45.58 o 
  -2   1  19        4.88      -14.27     14.27 o 
  -1   1  19      660.52      758.50     38.88 o 
   0   1  19      153.24      161.71     17.92 o 
   1   1  19       16.93       53.28     28.31 o 
  -2   2  19      165.26      198.20     28.32 o 
  -1   2  19        6.95        2.92     15.36 o 
   0   2  19      244.81      310.55     22.87 o 
  -1   3  19       40.67       75.20     16.19 o 
   0   3  19      134.76      165.79     19.33 o 
                                                 
